# Supplementary material for: Native globular ferritin nanopore sensor
Source: Nat Commun. 2025 Jun 6;16:5268. doi: 10.1038/s41467-025-60322-2 (PMC12144159; doi:10.1038/s41467-025-60322-2)
Supplement: Supplementary file 4 — Source Data [file 41467_2025_60322_MOESM4_ESM.zip]

Archive with 8 entries (7 files):
- Source data/
- Source data/Figure 1.xlsx
- Source data/Figure 2.xlsx
- Source data/Figure 3.xlsx
- Source data/Figure 4.xlsx
- Source data/Figure 5.xlsx
- Source data/Uncropped gel image of Native-PAGE in Supplementary Figure 1b.tif
- Source data/Uncropped gel image of SDS-PAGE in Supplementary Figure 1b.tif
