# Supplementary material for: Native globular ferritin nanopore sensor
Source: Nat Commun. 2025 Jun 6;16:5268. doi: 10.1038/s41467-025-60322-2 (PMC12144159; doi:10.1038/s41467-025-60322-2)
Supplement: Supplementary file 4 — Source Data [file 41467_2025_60322_MOESM4_ESM.zip › Source data/Figure 1.xlsx]

## Sheet: Fig 1e
Voltage (mV)	Current (pA) of experiment 1	Current (pA) of experiment 2	Current (pA) of experiment 3	Current (pA) of experiment 4	Current (pA) of experiment 5	Current (pA) of experiment 6	Current (pA) of experiment 7	Current (pA) of experiment 8	Current (pA) of experiment 9	Mean	Standard Deviation
100	59.6084	70.4077	60.4584	63.6037	59.8823	68.079	64.7702	72.4388	67.4349	65.187	4.71119
90	51.2137	60.6481	56.57	54.7101	52.0478	58.9964	55.4628	62.3291	58.6155	56.7326	3.76592
80	43.3453	51.4351	48.2883	46.5181	44.6564	50.4656	47.2705	52.8675	49.889	48.304	3.1616
70	35.9606	42.8266	40.4688	38.7716	37.4025	42.2991	39.2614	44.1572	42.2782	40.3807	2.73362
60	28.6078	34.2052	32.5797	31.2324	29.8326	34.1292	31.2571	35.8734	34.4749	32.4658	2.40452
50	22.2989	26.7055	25.7088	24.5172	23.5631	27.0727	24.3963	27.7766	27.1978	25.4707	1.87786
40	16.4949	19.9531	19.4406	18.4842	17.791	20.4862	18.1377	20.9014	20.6662	19.1506	1.51019
30	11.2822	13.7293	13.7621	13.0408	12.4901	14.5563	12.5603	14.7152	14.6932	13.4255	1.17898
20	6.55622	8.21638	8.64236	8.2485	7.71387	9.25806	7.45807	9.27475	9.55386	8.32467	0.97818
10	2.48612	3.4179	4.02062	3.83017	3.46979	4.42774	2.97329	4.44006	4.73215	3.75532	0.739
0	-1.0418	-0.77961	0.05136	0.07818	-0.15982	0.28114	-0.91738	0.41705	0.68665	-0.1538	0.62054
-10	-4.0745	-4.33406	-3.28345	-2.95941	-3.32749	-3.12912	-4.24486	-2.94414	-2.7506	-3.44974	0.60568
-20	-6.59139	-7.48384	-6.22697	-5.67684	-6.03721	-6.22769	-6.97012	-5.95384	-5.79937	-6.3297	0.588
-30	-8.74787	-10.0251	-8.66944	-7.86571	-8.31632	-8.77027	-9.44752	-8.40571	-8.28571	-8.72596	0.65367
-40	-10.5531	-12.2775	-10.773	-9.80325	-10.24	-10.946	-11.3956	-10.4008	-10.3155	-10.745	0.7327
-50	-12.0473	-14.1021	-12.4619	-11.3054	-11.9115	-12.7191	-13.0834	-12.0336	-12.2107	-12.4306	0.80566
-60	-13.3631	-15.7126	-14.0307	-12.6115	-13.3006	-14.3434	-14.6257	-13.4594	-13.868	-13.9239	0.90302
-70	-14.4754	-17.1297	-15.2636	-13.7799	-14.5118	-15.625	-15.8429	-14.667	-15.2199	-15.1684	0.97548
-80	-15.3964	-18.2986	-16.2731	-14.7648	-15.4459	-16.6405	-16.8946	-15.6467	-16.3426	-16.1892	1.04197
-90	-16.2506	-19.3494	-17.1788	-15.5171	-16.3554	-17.5739	-17.927	-16.4726	-17.4631	-17.1209	1.13344
-100	-16.9577	-20.1517	-18.0241	-16.2368	-17.0011	-18.4471	-18.7613	-17.1826	-18.6133	-17.9306	1.20435

## Sheet: Fig 1f
Experiment number	Conductance (nS) of ferritin nanopore at +40mV
1	0.56131
2	0.50543
3	0.46163
4	0.56788
5	0.43148
6	0.54426
7	0.50255
8	0.48324
9	0.48972
10	0.50372
11	0.4974
12	0.49754
13	0.50528
14	0.49392
15	0.50944
16	0.48916
17	0.51482
18	0.48178
19	0.49656
20	0.49545
21	0.48817
22	0.50122
23	0.49465
24	0.50561
25	0.48896
26	0.50221
27	0.51016
28	0.51083
29	0.49912
30	0.50412
31	0.50401
32	0.50104
33	0.50118
34	0.48512
35	0.48868
36	0.48952
37	0.4819
38	0.46608
39	0.51185
40	0.51333
41	0.48938
42	0.52762
43	0.5014
44	0.49893
45	0.46509
46	0.45965
47	0.48749
48	0.50035
49	0.49651
50	0.51109
51	0.50884
52	0.50515
53	0.47912

## Sheet: Fig 1h
Simulation time (μs)	Relative displacement along X (Å)	Relative displacement along Y (Å)	Relative displacement along Z (Å)
0	-1.08306	-1.04051	1.05367
0.0003	-1.08306	-1.04051	1.05367
0.0006	-0.58656	-0.72882	2.07261
0.0009	0.05239	-1.95158	1.98131
0.0012	1.16696	-1.55356	2.67683
0.0015	-0.22908	-1.39498	2.55747
0.0018	-0.86366	-0.13238	2.44738
0.0021	0.07082	-1.6141	2.57213
0.0024	-0.62418	-1.06751	3.64309
0.0027	-0.48092	0.14497	3.56002
0.003	-0.48291	0.846	5.38907
0.0033	0.50801	-0.64143	4.27649
0.0036	-0.98317	-1.82063	4.48995
0.0039	-1.9552	-1.0323	5.77233
0.0042	-2.01727	0.43909	6.53464
0.0045	-1.34331	1.02184	7.05252
0.0048	-1.0835	-0.83757	6.41009
0.0051	-2.09844	1.77568	6.7409
0.0054	-0.9598	1.0406	6.63312
0.0057	-0.54607	0.76841	6.9003
0.006	-0.79586	-1.05108	7.33233
0.0063	-0.48362	-0.12035	7.96306
0.0066	-0.48362	-0.12035	7.96306
0.0069	0.84592	-0.19328	7.74192
0.0072	0.91755	-0.91542	8.00221
0.0075	-0.53682	-0.29059	9.10249
0.0078	-0.83471	-0.24835	8.446
0.0081	-0.02742	0.47382	8.05347
0.0084	-1.45535	-1.21823	8.88745
0.0087	-1.06533	-0.58817	9.12872
0.009	0.43888	-1.38378	9.5499
0.0093	-0.62188	-1.22872	9.24771
0.0096	-1.38239	-0.24063	9.18191
0.0099	-1.14959	0.31067	9.25296
0.0102	-1.07443	-1.23775	10.1841
0.0105	-1.43534	-0.15207	9.26181
0.0108	-0.15068	-0.80688	9.43728
0.0111	-0.11906	-0.7895	10.5154
0.0114	-1.08614	0.40535	10.08
0.0117	0.54143	-1.93166	9.34221
0.012	-1.49788	0.10864	9.04304
0.0123	1.04311	-0.76005	9.17673
0.0126	1.09616	-0.7043	9.50202
0.0129	-0.94678	-0.36092	9.32938
0.0132	-1.6175	-0.43392	9.21756
0.0135	-0.1461	-0.90612	10.0859
0.0138	-0.6234	-1.53736	9.60923
0.0141	-1.9609	-1.22382	10.0056
0.0144	-0.56175	-2.05001	10.1051
0.0147	-0.78883	-2.56335	10.0036
0.015	0.65169	-0.79826	10.1371
0.0153	-2.51155	-1.91423	10.4831
0.0156	-0.96937	-2.06991	10.7071
0.0159	-2.50141	-0.91197	10.0627
0.0162	-0.81483	-1.46179	10.4748
0.0165	-0.44966	-1.17987	10.2161
0.0168	-0.68455	-2.25435	10.0736
0.0171	-0.2297	-0.56253	9.46324
0.0174	-0.83196	0.24755	8.05972
0.0177	-1.57508	-0.96105	8.19268
0.018	-2.58015	-1.96771	8.77688
0.0183	-1.06046	-0.22271	8.98664
0.0186	-1.56865	-0.33366	8.90533
0.0189	-0.10068	-1.35393	10.257
0.0192	-0.03656	-0.17829	9.797
0.0195	-1.49922	-0.81085	9.47602
0.0198	-0.89449	-0.6683	9.27649
0.0201	1.90067	-1.04077	9.91369
0.0204	0.60599	-0.59637	9.49997
0.0207	0.2758	-0.02286	9.56019
0.021	-0.71514	-0.11809	9.85777
0.0213	-0.4022	0.03538	10.3793
0.0216	0.00437	0.13981	10.2676
0.0219	-0.72205	-0.55582	10.4379
0.0222	-1.42066	0.85531	9.69556
0.0225	-2.21242	-0.23365	9.82559
0.0228	0.05707	-1.286	9.29081
0.0231	-0.55384	0.89964	10.2788
0.0234	-0.45833	-0.52346	10.236
0.0237	0.60659	-0.28402	10.1431
0.024	-0.14975	-1.09912	9.79917
0.0243	0.15574	-0.98575	10.0612
0.0246	1.0252	-1.21296	9.92376
0.0249	-1.29376	-0.30004	10.6309
0.0252	-0.98527	-0.07181	10.2769
0.0255	1.20724	-0.7728	10.0011
0.0258	-1.53977	-1.39435	9.75841
0.0261	-0.19374	-1.14621	10.3022
0.0264	-0.08394	-1.17071	9.91933
0.0267	-0.01947	-0.14963	10.6137
0.027	-0.42015	-1.49833	8.82967
0.0273	0.41127	-1.75061	8.48125
0.0276	-0.26786	-1.55891	8.66036
0.0279	-0.19823	-0.81967	8.41815
0.0282	-0.28721	-2.84974	9.88062
0.0285	-0.85522	-0.64599	9.90906
0.0288	-2.63444	-0.16289	9.53824
0.0291	0.18962	-1.55533	9.64659
0.0294	-2.03417	-1.64842	9.54245
0.0297	-0.86915	-0.64998	9.07974
0.03	-2.40585	-0.41825	9.29305
0.0303	-0.14615	-0.70217	9.79447
0.0306	-1.4949	-1.53814	10.0294
0.0309	-1.96722	-0.33706	8.94263
0.0312	-1.71045	-1.43984	9.5754
0.0315	-1.12776	-0.43148	8.70309
0.0318	-0.31442	-0.89956	9.08291
0.0321	-0.23896	-0.8115	9.28668
0.0324	-1.33123	-1.33106	8.85654
0.0327	-1.77236	-0.91224	8.85925
0.033	0.1184	0.35173	8.65462
0.0333	-2.03059	-0.46296	8.56605
0.0336	0.04605	-0.61379	9.21054
0.0339	-1.64878	0.71307	8.53215
0.0342	-1.41275	0.20752	9.35231
0.0345	-1.35778	-0.01478	9.06221
0.0348	-1.26129	-0.50489	9.19859
0.0351	-0.22446	-0.23235	9.09767
0.0354	0.30208	-0.31638	8.77388
0.0357	-1.05162	-1.14274	9.11749
0.036	-0.39558	-0.72502	8.93345
0.0363	-0.93385	-1.80818	8.7716
0.0366	0.58728	-0.38051	8.79466
0.0369	0.29844	-0.26061	9.23224
0.0372	-0.70783	-0.1973	9.2846
0.0375	-1.323	-0.39076	9.17949
0.0378	-0.97011	-1.85119	9.58723
0.0381	-1.44661	0.71984	9.28353
0.0384	-1.60742	-2.00292	8.57222
0.0387	-1.44585	-0.8001	9.66832
0.039	-1.33201	-1.0596	10.6017
0.0393	-0.8425	-1.86417	10.628
0.0396	-2.01586	-1.35008	10.2084
0.0399	-0.6734	-1.74622	11.0023
0.0402	-1.20104	-1.39385	11.2328
0.0405	-0.84802	-1.56793	11.218
0.0408	-0.27341	-0.13097	11.2005
0.0411	-0.33869	-0.55106	10.6776
0.0414	-0.40877	-1.29248	11.2095
0.0417	-0.82118	0.21205	11.3149
0.042	-0.65214	-0.26928	11.1041
0.0423	-0.54098	-0.96497	11.669
0.0426	-0.23792	-0.54065	12.0022
0.0429	-0.17489	-0.4667	11.196
0.0432	-0.3165	-0.17119	10.9797
0.0435	0.19297	0.28542	11.0078
0.0438	-0.73964	0.09977	11.0365
0.0441	0.25492	0.23675	12.0434
0.0444	-0.60607	-0.15097	11.2835
0.0447	0.72736	0.20286	9.96223
0.045	0.63976	0.66946	9.47472
0.0453	0.81977	-0.4618	9.99428
0.0456	-0.315	-0.72212	10.0976
0.0459	0.37826	-0.86666	10.3494
0.0462	-0.04077	-0.52432	9.2835
0.0465	-0.45561	-0.89421	9.14095
0.0468	-0.45262	-0.30623	9.37954
0.0471	-0.50585	-0.73614	10.1912
0.0474	-0.39484	-0.45577	10.037
0.0477	1.56136	-0.93486	10.0203
0.048	1.49976	-0.50951	9.97382
0.0483	0.01398	-0.88492	9.40455
0.0486	-0.25942	-0.85754	9.43983
0.0489	0.40419	-1.22846	9.5559
0.0492	-0.93735	0.05349	9.09335
0.0495	0.58843	-0.11131	8.66923
0.0498	0.31161	-0.47485	8.55218
0.0501	-0.06204	-1.15794	8.80176
0.0504	-0.52849	-0.57344	8.57365
0.0507	-0.72414	-0.6256	9.40622
0.051	0.26179	-2.0019	9.24481
0.0513	-0.92924	-1.34795	9.5372
0.0516	-1.15866	-1.05148	9.82934
0.0519	-0.24215	-1.11947	9.49328
0.0522	-0.4189	0.04389	9.25839
0.0525	1.08411	-1.13889	8.40289
0.0528	0.82217	-1.14502	8.81847
0.0531	-0.13287	-0.42111	8.65646
0.0534	0.54022	-0.42791	7.91318
0.0537	-0.68662	-1.01222	8.78923
0.054	-1.17086	-2.10165	9.07844
0.0543	0.74911	0.23465	9.08444
0.0546	-1.24741	0.18371	8.68281
0.0549	-0.05505	-1.22029	8.79541
0.0552	-1.31822	-0.91937	8.65151
0.0555	-0.39815	-2.76298	8.7163
0.0558	-1.15587	-1.3375	9.03027
0.0561	-0.02635	-1.40862	8.2299
0.0564	-0.17848	0.60719	8.97454
0.0567	0.40053	-0.28763	8.92767
0.057	-0.74158	-0.77825	9.28343
0.0573	0.16771	-0.42825	8.96755
0.0576	0.17597	-1.35668	8.04069
0.0579	0.34372	0.08422	8.7144
0.0582	0.7922	-1.30443	8.09394
0.0585	1.05592	-0.65291	8.61814
0.0588	-0.36272	-0.58746	8.59992
0.0591	0.33423	-0.54533	9.55953
0.0594	0.84487	-0.03105	9.00056
0.0597	1.34848	-1.15036	9.48225
0.06	-1.16019	-0.91403	8.78829
0.0603	0.21584	0.02152	9.5185
0.0606	0.12674	-0.70784	9.28408
0.0609	0.12744	-0.6285	9.50212
0.0612	-0.15796	0.29963	8.95502
0.0615	1.14327	-0.19955	9.01643
0.0618	-0.0458	0.35079	9.05738
0.0621	0.21378	-1.52345	9.01585
0.0624	0.59924	-0.74851	9.28498
0.0627	0.61197	-0.16708	8.30786
0.063	0.5838	-0.66118	8.58835
0.0633	-0.24873	-2.07756	8.48116
0.0636	-0.30544	0.77953	8.4929
0.0639	0.85665	0.23068	8.76334
0.0642	0.00679	-0.54545	8.90406
0.0645	-0.10315	1.13901	9.31468
0.0648	-0.30116	-0.67759	10.2897
0.0651	0.93249	0.1007	9.8215
0.0654	-0.00474	0.23218	9.63724
0.0657	0.54717	0.49967	10.244
0.066	-0.71905	-0.54695	9.85349
0.0663	1.23498	-0.2983	9.91869
0.0666	-0.17993	-0.38718	9.66563
0.0669	-0.94668	-0.69418	9.89594
0.0672	0.21639	-0.50986	9.67552
0.0675	-0.06403	-1.39103	9.82369
0.0678	-0.05992	-0.53799	9.64331
0.0681	0.08977	-2.85712	10.1005
0.0684	-1.38658	-0.84692	10.175
0.0687	-1.04958	-0.26747	10.6186
0.069	-0.93244	0.21671	9.5866
0.0693	-0.53269	0.36303	9.23324
0.0696	-0.00883	0.16322	9.2966
0.0699	0.12297	-1.15965	10.018
0.0702	0.08232	0.41446	9.93795
0.0705	-0.7629	0.25943	10.2355
0.0708	-0.7322	-1.12989	10.0843
0.0711	0.04518	-0.30462	9.92199
0.0714	-0.84378	-1.40668	9.95126
0.0717	0.47404	-1.81278	9.78173
0.072	-0.19885	0.54835	9.63691
0.0723	-0.52168	-0.50311	10.0513
0.0726	-0.25987	-1.24514	9.44182
0.0729	-1.7413	-1.87605	10.0509
0.0732	1.61555	-1.42105	9.75452
0.0735	-1.13093	-1.80002	9.46815
0.0738	0.23695	0.18421	9.70227
0.0741	0.07953	0.37379	9.15219
0.0744	-0.26508	0.31696	8.85242
0.0747	0.29964	0.37321	9.30374
0.075	-0.55439	0.43622	9.37366
0.0753	0.38969	0.17388	9.32904
0.0756	0.51412	-0.05003	9.58328
0.0759	1.05806	-0.10276	8.6201
0.0762	-0.63875	-0.60332	8.21572
0.0765	-0.61102	-2.34444	8.30784
0.0768	0.34684	0.76063	8.89329
0.0771	0.07261	-0.25899	9.64538
0.0774	0.4754	-0.63161	9.18802
0.0777	-0.93161	0.51832	9.27502
0.078	0.60149	-0.68772	9.05537
0.0783	-1.01094	-0.93212	8.23676
0.0786	0.49876	-0.88075	8.72002
0.0789	-0.33388	-0.72008	8.89252
0.0792	-0.4939	-0.61032	9.14776
0.0795	-1.66546	0.48946	9.10334
0.0798	1.23556	-0.63594	9.22762
0.0801	-0.40463	-0.65117	8.70937
0.0804	1.17581	-0.76187	8.26481
0.0807	-0.34866	0.17953	8.80334
0.081	-1.22814	-1.17052	8.31175
0.0813	-2.30648	0.35345	8.5516
0.0816	-1.61735	0.03741	8.41897
0.0819	-1.33388	0.03093	8.25355
0.0822	-2.40703	-0.43141	8.41432
0.0825	0.18099	-0.37084	8.70674
0.0828	-0.9103	0.16346	8.44467
0.0831	-1.44435	-0.7171	8.26307
0.0834	-1.38155	0.54803	7.7221
0.0837	-2.17097	1.09784	7.83399
0.084	-2.02769	0.05624	7.16627
0.0843	-2.34614	-0.558	6.46976
0.0846	-0.66285	0.26647	7.30841
0.0849	0.26678	1.72848	7.24733
0.0852	-1.48836	0.72318	7.32837
0.0855	-1.46217	0.16327	7.55108
0.0858	-0.8807	0.52911	8.14622
0.0861	0.63682	0.987	7.73221
0.0864	-1.2907	-0.89507	8.14069
0.0867	-0.97867	0.59322	7.48015
0.087	0.76468	0.80394	7.83722
0.0873	-1.05529	-0.10976	8.39932
0.0876	-1.14997	-0.80264	7.81945
0.0879	0.0396	-0.50132	7.60653
0.0882	0.15421	0.53505	7.85683
0.0885	1.41859	-0.28909	8.03452
0.0888	0.66839	0.30248	7.59142
0.0891	-0.12008	0.13159	8.09121
0.0894	0.14923	-0.38161	8.15153
0.0897	-0.55742	0.67262	8.66926
0.09	-0.10931	-0.09902	8.60218
0.0903	0.07471	0.41149	8.33351
0.0906	1.46862	-1.56015	8.99938
0.0909	-0.14538	-1.4408	8.39297
0.0912	1.4878	-0.61547	8.6304
0.0915	1.49338	-1.89471	8.37109
0.0918	1.11173	-1.8986	8.11866
0.0921	-1.55493	0.83429	8.45261
0.0924	0.15821	-1.3337	8.08025
0.0927	1.13483	-0.54431	7.98779
0.093	0.58837	-0.95731	8.39704
0.0933	0.34032	-1.0081	8.61861
0.0936	0.2614	-0.42363	8.20967
0.0939	0.34835	-0.33484	8.2534
0.0942	1.13818	-1.35514	8.45397
0.0945	0.77749	-0.27578	8.31991
0.0948	-0.30008	-0.98043	7.39122
0.0951	0.20069	-1.90753	8.0877
0.0954	0.04907	-1.27803	8.73166
0.0957	0.10633	-0.26875	9.46361
0.096	-1.34692	-0.34406	8.99905
0.0963	0.91164	-0.49802	8.822
0.0966	0.74264	-0.18864	8.37447
0.0969	0.8246	-0.12097	8.63393
0.0972	0.77245	1.32114	8.35923
0.0975	-0.43083	-0.91187	8.52822
0.0978	1.05024	0.17133	8.57062
0.0981	0.83673	-0.25163	7.4968
0.0984	1.15796	0.17997	8.06266
0.0987	0.84987	-0.6384	7.71593
0.099	0.8476	0.37691	7.59734
0.0993	-0.11029	-1.20679	8.15746
0.0996	-0.14913	-0.54646	7.85922
0.0999	-0.62386	0.1397	8.13755
0.1002	0.64901	-1.21429	8.22274
0.1005	-1.76356	-1.75079	8.77754
0.1008	-0.69598	-0.57172	8.63673
0.1011	-0.39311	-0.21453	9.37763
0.1014	-0.27683	-0.87475	8.97808
0.1017	-0.37984	-0.50566	8.3418
0.102	1.60893	0.3807	8.19397
0.1023	0.92215	-0.39386	8.83002
0.1026	0.8239	0.29305	8.34151
0.1029	0.46931	-0.83567	8.7749
0.1032	0.68878	-0.58823	8.72266
0.1035	0.63906	-1.01668	8.48767
0.1038	-0.25621	-0.58857	8.9174
0.1041	0.03676	-0.77743	8.81743
0.1044	1.30293	-1.37289	8.63273
0.1047	0.83269	-0.08091	8.96229
0.105	-0.65091	0.15546	8.73094
0.1053	-0.30117	-0.90124	8.58123
0.1056	0.61198	-2.05848	8.84132
0.1059	-0.21202	0.3364	8.57155
0.1062	-0.56662	0.25685	8.46418
0.1065	0.64387	-1.24053	8.21962
0.1068	-1.23731	0.73565	8.33085
0.1071	-0.85207	-0.36909	8.4321
0.1074	0.14418	-1.82632	8.44754
0.1077	-0.62191	-0.60415	8.73681
0.108	0.33172	-1.54069	8.7283
0.1083	-0.60371	0.4593	9.21318
0.1086	-0.90865	-0.14038	9.23342
0.1089	1.16027	-1.09339	8.98051
0.1092	0.66321	-0.36665	9.34747
0.1095	0.07938	-0.86746	9.87682
0.1098	0.71533	-0.94123	10.0356
0.1101	0.27184	-1.32861	9.69024
0.1104	-0.12148	-0.45382	10.0966
0.1107	-1.67964	-1.36532	10.3157
0.111	0.3892	-1.68272	10.2617
0.1113	-1.44037	-0.7515	10.1416
0.1116	0.28422	-0.6683	9.45693
0.1119	-0.29655	0.18951	9.699
0.1122	0.47341	-0.17236	9.88197
0.1125	0.51267	-0.77057	9.75531
0.1128	-0.18633	-0.52936	10.2427
0.1131	0.55551	-1.42496	10.0151
0.1134	-0.06094	-0.00615	9.44515
0.1137	-0.56159	-0.32549	9.95154
0.114	-0.03123	-0.22097	9.84194
0.1143	0.43629	-1.23859	9.99206
0.1146	-0.61844	-1.04811	9.81743
0.1149	0.01899	-1.56171	10.2741
0.1152	-0.09001	-0.28169	10.3374
0.1155	0.15461	-0.58844	10.1791
0.1158	0.31494	-0.73634	9.61243
0.1161	0.16698	0.42426	9.13615
0.1164	1.95015	-0.29885	9.5307
0.1167	-0.39103	-0.33888	8.90621
0.117	1.97219	-1.25777	9.07097
0.1173	-1.16798	0.67925	10.1667
0.1176	0.30737	-0.24411	9.3849
0.1179	0.57997	-2.99722	8.90121
0.1182	-1.09843	-0.01892	9.29164
0.1185	-0.90279	-0.75174	9.84286
0.1188	-0.9446	0.28383	9.52142
0.1191	-2.311	-0.7117	9.75462
0.1194	0.22682	-0.16269	10.1212
0.1197	-0.57989	-0.30461	9.63424
0.12	0.42239	0.07549	9.90356
0.1203	-0.63928	-0.67871	9.57472
0.1206	-0.34937	-1.20821	9.57917
0.1209	0.36285	-1.97865	9.86428
0.1212	0.45211	-0.43697	9.52451
0.1215	-0.07136	-0.06156	9.22775
0.1218	-0.14409	-0.14196	8.61151
0.1221	-0.43002	-0.23846	8.79101
0.1224	0.7749	-0.93402	8.36514
0.1227	0.78992	-1.50707	8.76014
0.123	-0.40961	-0.62252	9.01707
0.1233	-0.53787	-0.57678	8.31973
0.1236	1.08562	-1.55279	8.96747
0.1239	-0.09608	-0.74136	8.96926
0.1242	0.05324	-1.73692	9.71962
0.1245	0.50651	-1.07587	9.0853
0.1248	-0.6669	-0.8195	8.82553
0.1251	-0.64258	-0.56211	8.86734
0.1254	0.43462	-0.15554	8.97051
0.1257	-0.21324	-0.23317	8.86468
0.126	0.50122	-0.63124	8.87148
0.1263	-0.45584	-1.83686	9.07387
0.1266	-0.23058	-1.13843	8.95397
0.1269	0.45513	-0.6886	9.87373
0.1272	0.85003	-0.84312	9.42951
0.1275	0.13879	-1.83534	9.74401
0.1278	0.37867	-0.92457	9.7799
0.1281	0.74399	-1.68762	9.63118
0.1284	0.15857	-1.40118	9.33215
0.1287	0.03696	-2.54045	9.08378
0.129	0.93599	-1.80854	9.41116
0.1293	0.42888	-0.20952	9.38268
0.1296	1.11798	-3.17256	9.53973
0.1299	0.46092	-2.5339	9.21473
0.1302	0.64466	-0.72916	9.49169
0.1305	0.94249	-0.9882	9.59207
0.1308	1.64341	-1.92623	9.56713
0.1311	0.19713	-1.61164	10.0757
0.1314	1.0628	-1.06505	10.5582
0.1317	0.96057	-1.26926	9.57632
0.132	1.73123	-1.4279	9.7313
0.1323	0.38287	-1.08768	9.55382
0.1326	-0.2918	-1.58768	9.54313
0.1329	1.28669	-0.83644	8.88311
0.1332	0.40783	-0.93167	8.84441
0.1335	1.74278	-2.78526	9.68746
0.1338	0.96441	-2.4101	10.1084
0.1341	2.15383	0.11155	9.96176
0.1344	0.53655	-1.57136	9.43451
0.1347	-0.69488	-1.39762	9.31491
0.135	-0.68489	-1.47927	9.75633
0.1353	0.13013	-2.44476	9.53164
0.1356	0.40074	0.07355	9.81491
0.1359	-0.77209	-2.03057	9.56135
0.1362	0.37213	-1.0405	9.66101
0.1365	-1.54672	-1.16691	9.53182
0.1368	0.74945	-2.17507	9.86882
0.1371	0.49382	-0.91606	9.68147
0.1374	0.68158	-0.44023	9.13236
0.1377	-0.25265	-0.93429	8.86789
0.138	-0.3272	-0.59423	9.04432
0.1383	-1.75082	-0.83691	9.33282
0.1386	-0.23101	-1.70696	8.4816
0.1389	0.04771	-2.19715	8.71051
0.1392	0.9812	-1.12969	8.60758
0.1395	0.96998	-1.30788	8.50694
0.1398	1.2932	-1.33112	8.9016
0.1401	-0.42392	-1.68901	9.14314
0.1404	0.34669	-1.90979	9.45909
0.1407	-0.36697	-0.71307	9.23942
0.141	0.70181	-0.89141	9.55791
0.1413	0.65269	-2.72331	9.50701
0.1416	0.69667	-1.40868	9.8393
0.1419	0.59538	-1.87203	9.84783
0.1422	0.12309	-1.04131	10.0036
0.1425	0.65803	-0.07503	9.90099
0.1428	0.68615	-0.97922	8.94971
0.1431	-0.25456	-0.14781	8.62856
0.1434	-0.12918	-0.80993	9.40117
0.1437	0.34837	0.0019	9.50688
0.144	-1.14389	-1.95248	9.70551
0.1443	0.15534	-0.74715	9.41977
0.1446	0.39369	-0.86512	9.05408
0.1449	0.94358	-0.03247	9.61835
0.1452	-0.2207	-0.43469	10.2039
0.1455	-0.57579	-0.37147	9.84337
0.1458	0.4709	-1.34627	8.99742
0.1461	-0.56583	0.18003	8.66221
0.1464	0.40786	-1.44009	9.10614
0.1467	0.5755	-1.59693	9.40338
0.147	1.06849	0.63038	8.94548
0.1473	0.2802	-1.06578	9.26885
0.1476	-0.6837	1.02547	9.6432
0.1479	0.23544	-0.46977	9.08157
0.1482	0.32605	0.11932	10.0367
0.1485	0.21752	-0.11758	9.26147
0.1488	-1.26979	0.1284	9.30683
0.1491	1.10878	0.18793	8.57679
0.1494	-0.08471	0.09906	8.25223
0.1497	-0.50396	-0.72693	8.49617
0.15	-1.36611	0.47975	9.55723
0.1503	0.02737	0.29502	8.84112
0.1506	1.18778	0.47513	8.45842
0.1509	-0.10265	0.39664	9.30203
0.1512	-0.12426	-0.35656	9.37863
0.1515	0.93174	0.08771	8.88027
0.1518	-1.22864	-0.58124	9.10931
0.1521	0.31619	-1.55053	8.614
0.1524	-1.09678	0.23758	9.08762
0.1527	-0.84097	-0.78523	9.33437
0.153	-0.09717	-0.20059	9.25471
0.1533	-1.27406	-1.96587	9.39566
0.1536	-0.32478	-1.05719	9.34481
0.1539	-1.33324	-0.56741	9.85681
0.1542	-1.0818	0.15049	9.13633
0.1545	-0.23372	-0.779	9.68577
0.1548	-2.13746	-2.44652	8.65597
0.1551	0.65217	-1.7833	8.97258
0.1554	0.43551	-1.28757	8.82064
0.1557	0.80354	-1.67161	9.05901
0.156	0.03503	-1.95175	9.11785
0.1563	-0.03848	-0.75225	9.10586
0.1566	-0.6019	-1.03159	8.92145
0.1569	-1.19495	-1.38618	8.52568
0.1572	0.08509	-1.14259	8.51636
0.1575	0.57537	-1.40992	8.55613
0.1578	-0.6937	-1.04111	8.29495
0.1581	-1.30957	-1.64734	8.72906
0.1584	-0.30314	-0.87115	8.65641
0.1587	-0.94063	-0.22045	8.91312
0.159	0.37982	-0.47936	7.69665
0.1593	0.0722	-1.50451	9.16736
0.1596	-0.64735	-2.09153	8.45945
0.1599	0.40646	-1.50423	8.75034
0.1602	-0.2853	-0.76993	9.46207
0.1605	-0.80445	-0.93244	10.1157
0.1608	-0.73269	-0.26079	10.3612
0.1611	0.56381	-1.7581	10.4563
0.1614	1.39457	-1.30583	9.44785
0.1617	-0.45046	-0.4017	9.08115
0.162	0.42021	-0.91962	8.52243
0.1623	0.91061	0.23984	8.74879
0.1626	-0.04256	0.1847	9.56261
0.1629	1.11587	-1.29346	8.78911
0.1632	0.53234	-0.14031	8.6515
0.1635	0.68049	-2.40794	8.55167
0.1638	0.29205	-1.13819	9.45154
0.1641	-0.74745	-0.74833	8.82698
0.1644	-1.51641	-0.15216	8.25054
0.1647	-0.22365	-1.13077	8.54085
0.165	0.12877	-1.31752	8.28918
0.1653	-0.47291	-0.37571	9.0055
0.1656	-0.70614	0.14085	8.34435
0.1659	-0.13286	-0.7762	8.77038
0.1662	-1.34656	-0.17276	9.54049
0.1665	-0.1424	-0.24007	9.43973
0.1668	-0.99156	-1.58633	9.07267
0.1671	-0.89337	-0.98857	8.0722
0.1674	-0.02277	-0.94488	8.53651
0.1677	-0.89461	0.21761	8.89659
0.168	0.00409	0.07574	9.60452
0.1683	-2.05989	0.16983	9.15155
0.1686	-1.0881	-1.0247	8.73194
0.1689	-1.15678	-1.13809	9.4798
0.1692	-1.43497	-0.68638	9.89692
0.1695	-0.65919	-0.11775	9.5411
0.1698	-1.87687	-0.55732	9.2954
0.1701	-0.65745	-0.45561	8.88256
0.1704	1.06767	-0.52645	8.90307
0.1707	-1.40559	1.83229	8.86962
0.171	-2.32983	0.02175	8.60085
0.1713	0.01058	-0.54889	8.6562
0.1716	-1.0668	0.1889	8.55252
0.1719	-1.49964	-0.19128	9.41792
0.1722	-1.01156	-0.10722	9.38811
0.1725	0.13629	0.93663	8.46515
0.1728	-0.11669	-0.91291	8.80304
0.1731	-0.22218	-0.48089	8.41787
0.1734	-2.04455	0.55874	8.86353
0.1737	-0.54688	-1.11937	8.66735
0.174	0.76971	-1.53454	8.57849
0.1743	-0.43053	0.62801	8.92373
0.1746	-0.83161	-0.26449	9.30737
0.1749	-0.9291	-1.13507	9.63823
0.1752	-0.76089	-0.50908	9.65421
0.1755	-1.01725	-1.14908	9.25975
0.1758	-1.4373	0.23566	9.02942
0.1761	-1.0657	-0.99638	9.20154
0.1764	-0.63889	0.19812	8.91109
0.1767	-0.88463	0.53666	9.10812
0.177	-0.60348	-0.65476	8.78919
0.1773	-0.25378	-0.35551	9.21225
0.1776	0.11811	-0.56024	8.9384
0.1779	-1.14072	-0.5931	9.10028
0.1782	-0.92741	-1.89517	8.93149
0.1785	-2.65931	1.6835	8.58371
0.1788	0.57373	1.42502	8.46095
0.1791	-0.5364	-0.67597	9.09533
0.1794	-1.48364	-1.83222	8.97809
0.1797	-0.31616	-0.55276	9.09649
0.18	-1.78766	-1.95442	9.06696
0.1803	-0.33689	-1.33589	9.89492
0.1806	-1.60943	-0.92015	9.26045
0.1809	-2.54742	-1.6236	9.40294
0.1812	0.18005	-1.6961	8.8125
0.1815	-1.6513	2.29114	8.58682
0.1818	-1.33987	-0.09501	8.15971
0.1821	0.25281	-0.18496	8.54896
0.1824	-1.75	-1.72841	8.56046
0.1827	-1.5018	0.03144	8.00582
0.183	-1.49208	-0.20804	8.017
0.1833	-1.59067	-0.02457	7.63474
0.1836	-0.40042	-0.87396	7.53224
0.1839	1.43221	-0.79761	8.09996
0.1842	-1.40418	0.92206	7.81037
0.1845	-0.26416	0.15737	8.02724
0.1848	-0.35153	-0.44739	7.57996
0.1851	-2.13404	0.61656	8.11027
0.1854	-2.4398	-1.3045	8.29935
0.1857	-1.6773	-0.77335	8.17972
0.186	-0.71911	-0.67014	8.70899
0.1863	-0.2346	-0.10544	8.54534
0.1866	-0.71048	0.44102	8.85552
0.1869	-0.41108	-0.97701	9.53333
0.1872	-1.49106	-1.22703	9.52317
0.1875	-1.09678	0.19191	9.78021
0.1878	-1.34806	-1.1167	9.20353
0.1881	-1.28048	-0.90381	8.84387
0.1884	-1.23061	-1.28448	9.4628
0.1887	-0.92074	-0.24778	9.37071
0.189	-0.89047	1.49974	8.61265
0.1893	-0.31781	-1.28113	8.9081
0.1896	-1.72838	0.10661	8.99078
0.1899	-2.51643	-0.49394	8.50598
0.1902	-0.6429	1.40779	9.16858
0.1905	-1.48193	-0.47177	9.24765
0.1908	-0.69045	2.19969	9.73099
0.1911	-0.98983	0.90592	9.61679
0.1914	-1.52913	0.15555	9.20048
0.1917	-1.03212	0.96564	9.15806
0.192	-0.42683	0.15482	8.7582
0.1923	-0.2319	0.27658	8.62907
0.1926	-0.90345	1.0958	8.9942
0.1929	0.31544	0.43572	9.22478
0.1932	-0.85402	-0.84445	9.15405
0.1935	-0.46965	0.9254	8.99888
0.1938	0.38723	0.81691	9.20109
0.1941	-0.90319	-0.44559	8.11068
0.1944	-0.5551	0.06974	8.33443
0.1947	-0.66942	0.03557	8.85719
0.195	-1.58106	0.22991	9.0595
0.1953	-0.89531	-0.71226	7.95198
0.1956	-1.204	-0.48175	9.21429
0.1959	-0.8137	-1.8321	9.32027
0.1962	-0.91529	1.8637	9.08035
0.1965	-0.60646	2.09467	8.5614
0.1968	-1.52329	0.53284	8.49066
0.1971	-1.19764	-1.7287	8.5963
0.1974	-1.178	-0.69583	8.8255
0.1977	-0.68545	0.04591	9.8055
0.198	-1.05778	1.07718	8.96482
0.1983	-0.72124	0.71038	8.87968
0.1986	-1.33765	0.24784	9.68188
0.1989	-0.92332	0.93901	8.86226
0.1992	-0.99323	0.12426	9.60431
0.1995	-2.37456	0.95307	9.57318
0.1998	-1.7091	1.25954	9.29266
0.2001	-1.83575	0.20243	9.04861
0.2004	-0.25015	-0.73328	9.10229
0.2007	-2.1179	0.25313	8.56014
0.201	-1.54202	1.05634	9.81815
0.2013	-1.73145	2.47234	8.95184
0.2016	0.29067	2.31672	8.57742
0.2019	0.40114	2.25421	8.54949
0.2022	0.13511	3.09036	8.41955
0.2025	-0.90375	-0.68309	7.90098
0.2028	-0.45638	0.97394	8.93504
0.2031	-1.15376	0.92837	8.47536
0.2034	-0.27011	1.62764	7.72106
0.2037	-0.000552	1.19226	8.70138
0.204	0.27552	2.08289	8.40293
0.2043	-0.32491	0.21764	8.82115
0.2046	0.05761	0.71882	9.11004
0.2049	0.54475	2.51658	8.58504
0.2052	-0.91222	1.25827	9.04496
0.2055	0.45559	0.6398	9.02395
0.2058	-0.72411	0.55296	8.87207
0.2061	-0.18543	0.50175	8.41366
0.2064	0.63235	3.1397	9.02873
0.2067	-0.02139	1.11628	9.04794
0.207	-0.12099	0.44848	9.70171
0.2073	-0.43255	2.62429	9.68619
0.2076	0.14322	1.63337	9.47556
0.2079	-0.54553	1.09559	9.2226
0.2082	1.13087	1.48166	8.38498
0.2085	0.35382	2.3196	9.0384
0.2088	0.11094	0.22178	8.6776
0.2091	0.18513	0.70061	9.07294
0.2094	1.1468	1.60626	9.09331
0.2097	0.26459	0.80834	8.78562
0.21	0.0229	0.44385	8.68737
0.2103	0.65263	-0.00978	9.13971
0.2106	0.58344	0.75359	8.8578
0.2109	-1.1638	0.91131	9.18369
0.2112	-0.17071	-0.27416	9.4672
0.2115	0.30949	1.0434	9.35551
0.2118	0.08314	0.27988	9.8702
0.2121	-1.043	1.67621	9.48343
0.2124	-0.73998	1.89016	9.20816
0.2127	0.76838	0.44394	9.00941
0.213	-0.94814	0.91636	8.74191
0.2133	-0.93746	0.13484	8.80326
0.2136	-0.54129	-1.20705	8.14206
0.2139	-1.76114	-0.65169	9.14514
0.2142	-0.51459	-0.01712	8.85545
0.2145	0.88506	0.20547	8.68516
0.2148	0.63395	0.41661	7.99019
0.2151	-1.28898	0.03096	8.43391
0.2154	-1.94367	0.70448	8.54228
0.2157	-2.29559	0.52518	8.47336
0.216	-1.45251	0.36675	8.53596
0.2163	-1.60651	1.9128	8.44055
0.2166	-0.84584	1.9153	8.94206
0.2169	-1.20695	1.55524	9.17605
0.2172	-1.96286	2.1863	9.59375
0.2175	-1.81698	1.86061	9.41593
0.2178	-3.42459	1.29045	9.92408
0.2181	-2.04414	1.22222	9.72997
0.2184	-1.49697	0.44349	8.95465
0.2187	-3.91396	-0.01448	9.58021
0.219	-0.7295	1.79051	9.5054
0.2193	-1.23979	1.69915	9.47365
0.2196	-1.82053	2.38579	8.87288
0.2199	-3.03758	1.54123	9.4555
0.2202	-1.95761	1.32444	9.41899
0.2205	-3.86816	1.83175	9.08825
0.2208	-2.08824	2.15492	9.61174
0.2211	-1.57294	1.11035	9.2199
0.2214	-1.14912	1.77372	8.68823
0.2217	-2.85795	0.89289	8.93716
0.222	-1.09616	0.88591	8.74039
0.2223	-1.89174	1.34433	8.38048
0.2226	-2.3995	-0.68026	7.95995
0.2229	-1.96466	1.43773	7.8446
0.2232	-1.95477	0.10543	7.70732
0.2235	-2.467	-0.72828	8.05324
0.2238	-2.56379	-0.18555	8.3824
0.2241	-3.29917	1.65346	8.1972
0.2244	-2.83172	0.77785	8.34651
0.2247	-2.00144	1.86735	8.49465
0.225	-0.45169	0.06405	7.62318
0.2253	-2.0065	-1.25857	7.83395
0.2256	-1.4734	0.47357	8.03029
0.2259	-1.86088	0.49703	8.57053
0.2262	-0.61677	1.31965	8.4172
0.2265	-0.45982	-0.51332	8.52606
0.2268	-0.5222	-0.76134	8.14024
0.2271	-2.47992	-1.04638	8.27938
0.2274	0.19209	-0.84682	8.90093
0.2277	-0.69194	1.68637	8.50743
0.228	-0.05699	-0.78026	8.74963
0.2283	-0.43812	1.08123	8.3793
0.2286	0.34905	-0.0986	8.4671
0.2289	-1.54727	-0.02429	8.23585
0.2292	-1.47728	-0.81585	8.52492
0.2295	-0.89523	0.24812	8.88792
0.2298	-1.16082	-1.4247	9.08797
0.2301	-1.96571	0.22361	8.65373
0.2304	-0.94891	0.79226	8.14882
0.2307	-1.31679	0.29689	7.90426
0.231	-1.00253	-2.27681	8.52932
0.2313	-0.69152	-1.41173	8.65161
0.2316	-1.66398	-1.82139	7.91381
0.2319	-1.0595	0.10177	8.34694
0.2322	-0.46883	0.14413	7.43186
0.2325	-1.46262	1.34586	7.89569
0.2328	-0.53262	0.64427	7.34851
0.2331	-1.78525	0.30197	7.45974
0.2334	-2.37336	0.12223	7.0345
0.2337	-2.36395	-0.63516	7.6956
0.234	-2.38221	2.34397	7.08917
0.2343	-2.27665	-0.31844	7.86086
0.2346	-1.78158	-1.53119	7.62007
0.2349	-1.28419	-0.25919	7.24564
0.2352	-1.33173	0.18238	7.71461
0.2355	-0.77807	-1.05355	7.44299
0.2358	-1.5502	-0.71591	7.77059
0.2361	-2.60829	0.32922	8.11547
0.2364	-1.63278	-0.85057	7.51327
0.2367	-2.1478	-1.53016	7.18249
0.237	-1.21998	0.3143	7.14244
0.2373	-1.81709	-0.21121	6.73056
0.2376	-1.16548	0.32101	6.99496
0.2379	-1.47526	-0.52983	6.01139
0.2382	-0.80875	-0.33629	6.19271
0.2385	-1.26874	-0.26353	5.80597
0.2388	-0.83629	0.62342	5.36923
0.2391	-0.87312	-1.29967	6.62037
0.2394	0.32639	0.44539	6.55195
0.2397	-0.96642	-0.03053	6.20146
0.24	-2.06575	-0.65015	6.31901
0.2403	0.71816	0.31838	6.79854
0.2406	-0.37481	-0.50162	7.1081
0.2409	-1.23012	-1.38484	7.34382
0.2412	-0.09382	-1.22865	6.84501
0.2415	-1.05915	-2.53624	6.41949
0.2418	-1.53983	-0.39778	6.30267
0.2421	-0.7814	-1.62536	6.65217
0.2424	-0.59592	0.93591	5.84851
0.2427	-0.78124	-0.09656	6.88073
0.243	-0.62484	-1.33461	6.80706
0.2433	-1.21194	-1.82603	6.57655
0.2436	-1.04136	-1.12129	6.69592
0.2439	-1.94881	0.19178	6.50717
0.2442	-0.42542	-1.70407	7.11699
0.2445	-1.52345	0.5337	7.31603
0.2448	-3.61677	0.28468	6.85464
0.2451	-2.15949	-0.23361	7.22611
0.2454	-2.60089	-0.41265	6.97702
0.2457	-1.26802	-0.21726	7.0555
0.246	-2.77287	-0.04829	6.30411
0.2463	-0.9829	0.43391	6.48982
0.2466	-1.48708	0.63353	6.97052
0.2469	-0.70009	0.663	7.02576
0.2472	-0.71856	0.36508	6.82634
0.2475	-0.23879	0.53942	7.07538
0.2478	-0.25703	0.27666	7.394
0.2481	0.22524	1.04615	7.2753
0.2484	-1.7767	-0.33741	6.74463
0.2487	-2.18097	0.11738	6.68804
0.249	-1.68385	-0.86751	6.8632
0.2493	-0.55748	0.95447	7.599
0.2496	-0.52478	-0.46928	6.85484
0.2499	-2.03539	-0.79606	7.2957
0.2502	-0.83027	-0.28171	7.29166
0.2505	-1.55253	-0.53211	8.44899
0.2508	0.6646	-0.52271	7.99824
0.2511	0.10774	-0.03083	7.96193
0.2514	-1.35538	0.71678	8.25764
0.2517	-1.03751	1.06038	7.29929
0.252	-0.02594	0.44267	8.2931
0.2523	-0.81463	0.41275	8.50662
0.2526	-0.81244	0.475	8.2015
0.2529	-0.07596	0.07269	8.32669
0.2532	-0.75847	-0.41201	7.94642
0.2535	0.10363	0.91117	8.57244
0.2538	-1.65422	-0.11684	7.38866
0.2541	-1.73593	1.10799	6.97701
0.2544	-0.9078	-0.10872	7.29276
0.2547	0.85067	0.89044	7.79281
0.255	-0.3857	-0.2744	7.3006
0.2553	-1.71409	-1.14719	7.41276
0.2556	-1.21949	-1.16148	7.86359
0.2559	-1.85655	-0.14803	7.80303
0.2562	-3.18172	-0.90278	7.28414
0.2565	-3.29772	-1.47516	7.07089
0.2568	-1.35155	-0.21421	6.84345
0.2571	-2.89977	-0.09772	6.98521
0.2574	-1.26009	-1.94159	7.0984
0.2577	-3.53352	0.01515	6.29809
0.258	-3.41344	-1.11028	6.23897
0.2583	-2.845	-1.07008	6.50467
0.2586	-2.80002	0.0157	6.77766
0.2589	-2.21826	0.04938	6.50691
0.2592	-3.94832	-1.12211	6.05021
0.2595	-3.27319	-1.43334	6.9884
0.2598	-3.31536	-1.36935	6.82139
0.2601	-4.37935	-0.12452	6.6674
0.2604	-3.65746	-1.15619	7.22663
0.2607	-3.08969	0.49031	6.88668
0.261	-2.20908	-0.11167	6.43978
0.2613	-1.71821	-1.03277	6.27121
0.2616	-2.57421	-0.63838	5.9868
0.2619	-3.44214	-0.58515	6.14797
0.2622	-2.91031	0.35599	6.53464
0.2625	-2.98519	1.00116	6.45879
0.2628	-2.66918	0.47829	6.63432
0.2631	-3.42781	-1.18639	7.05741
0.2634	-2.17374	-0.22011	7.29589
0.2637	-1.28115	0.01636	6.98765
0.264	-1.40455	-0.75783	6.76422
0.2643	-2.82117	0.22425	6.41657
0.2646	-2.20818	-0.47078	7.07938
0.2649	-1.5427	-0.38363	7.0071
0.2652	-2.25961	-1.67773	6.93034
0.2655	-1.10354	-0.7003	8.20563
0.2658	-1.50839	-1.30827	7.34795
0.2661	-2.18949	0.01092	7.87939
0.2664	-1.3808	-1.24175	7.85799
0.2667	-0.87407	1.46823	8.90332
0.267	-1.73326	-0.2052	8.64886
0.2673	-1.05157	-0.02413	8.15182
0.2676	-0.72488	1.56661	7.86078
0.2679	-0.4771	-0.46275	8.56805
0.2682	-1.42054	1.16288	8.58121
0.2685	-1.41409	0.93943	8.27468
0.2688	-2.27941	-0.05258	8.69656
0.2691	-1.1182	1.77996	9.08059
0.2694	-2.09565	0.44851	9.10849
0.2697	-0.95164	0.69724	9.27887
0.27	-2.23407	0.05602	8.96263
0.2703	-1.69154	-1.72001	8.56238
0.2706	-0.02599	1.56638	8.33163
0.2709	-1.4623	1.3043	7.87185
0.2712	-1.18974	0.48552	7.90306
0.2715	-0.74891	0.75098	7.36679
0.2718	-1.06431	-0.83214	7.53174
0.2721	-2.00346	-0.22014	6.96652
0.2724	-1.82077	0.88874	6.65799
0.2727	-1.73245	-0.24024	6.93683
0.273	-0.03335	-0.45462	7.53138
0.2733	-2.08984	-0.56077	8.0839
0.2736	-1.229	-0.05796	7.78063
0.2739	-0.74055	0.11696	7.17985
0.2742	-0.46441	-0.64352	6.71639
0.2745	-0.09713	-0.59817	7.08299
0.2748	-0.34524	0.72033	6.82459
0.2751	-0.83803	0.85177	7.27398
0.2754	0.56785	0.83393	7.72546
0.2757	-0.84311	-0.83009	7.95897
0.276	-0.11075	-0.24907	8.57322
0.2763	-0.17664	0.56257	7.89756
0.2766	-0.51102	0.04386	7.41625
0.2769	-0.99002	-0.48677	8.43529
0.2772	-0.97921	0.35043	8.21964
0.2775	-0.48059	-0.42372	7.80176
0.2778	-0.1726	0.0411	7.79053
0.2781	-1.84942	-0.53665	7.17299
0.2784	-1.46319	0.83266	7.45466
0.2787	-0.04561	0.92077	7.52678
0.279	-1.47609	0.96681	7.70101
0.2793	-0.07293	0.21397	7.55799
0.2796	-1.6559	0.33051	7.70834
0.2799	-0.60067	-0.55593	7.8448
0.2802	-0.10289	0.23796	7.0412
0.2805	-1.13847	0.38365	7.74535
0.2808	-0.95198	-0.00798	7.76502
0.2811	-0.43588	0.98142	7.28611
0.2814	0.28805	0.4476	6.8211
0.2817	-2.60738	0.61991	7.96584
0.282	-2.19968	0.28225	8.2538
0.2823	-1.72655	0.15976	8.60854
0.2826	-2.70045	-0.16615	8.11716
0.2829	0.01923	0.65365	7.54898
0.2832	-0.88669	-0.60104	7.27375
0.2835	-0.72786	-0.59558	7.02262
0.2838	-1.05575	0.24047	7.2322
0.2841	-2.94468	0.85316	7.33529
0.2844	-1.0071	0.80902	7.6134
0.2847	-2.31646	-0.03329	8.50939
0.285	-1.82876	0.14741	7.95331
0.2853	-1.02798	0.36882	8.14213
0.2856	-1.54946	-0.1886	9.01773
0.2859	-2.24526	1.66313	9.32865
0.2862	-1.58036	1.45576	9.25089
0.2865	-1.48432	-0.67816	9.00077
0.2868	-2.79352	-0.33916	9.61631
0.2871	-0.91323	0.34159	9.22574
0.2874	-1.83933	1.52475	8.69226
0.2877	-1.94749	0.92036	9.182
0.288	-1.07081	0.21725	8.56108
0.2883	-0.54154	-0.15159	9.1379
0.2886	-2.0037	0.45935	9.19108
0.2889	-1.60459	0.43691	9.05051
0.2892	-1.46709	1.39467	9.56735
0.2895	-1.76705	0.96136	8.86424
0.2898	-2.45485	1.24334	8.0859
0.2901	-1.24405	1.61678	8.46269
0.2904	-2.54292	1.46882	8.66697
0.2907	-1.41269	0.51266	8.4984
0.291	-2.32723	-0.14679	8.91682
0.2913	-2.11948	1.18034	8.61741
0.2916	-1.96938	2.11638	8.50361
0.2919	-1.0858	1.15347	7.94845
0.2922	-2.32088	0.65144	7.83192
0.2925	-2.04095	0.46253	7.91879
0.2928	-1.65253	0.12546	8.32409
0.2931	-2.50342	1.07183	8.82467
0.2934	-1.47919	0.72066	8.74607
0.2937	-1.5007	-0.34517	8.5503
0.294	-2.30058	0.17965	8.77821
0.2943	-2.83473	0.22683	8.73078
0.2946	-2.3655	-1.14603	7.90012
0.2949	-1.25146	0.51651	7.79902
0.2952	-1.97561	0.73682	7.54039
0.2955	-1.52572	0.10397	7.70025
0.2958	-0.86488	1.23191	7.9526
0.2961	-0.81778	0.31449	8.13265
0.2964	0.15792	0.71519	7.56189
0.2967	-1.55981	-0.16991	7.944
0.297	-1.47786	0.95912	7.95493
0.2973	0.15382	-0.24703	7.34895
0.2976	-1.01447	0.60073	7.39041
0.2979	-3.58049	0.23233	7.59212
0.2982	-3.45486	-0.23188	7.98805
0.2985	-2.03412	-0.23733	7.85724
0.2988	-1.8593	0.71788	7.98855
0.2991	-1.03537	0.03054	7.07872
0.2994	-2.12112	-0.1358	7.18313
0.2997	-2.92029	-0.19613	7.32061
0.3	-4.51001	-0.06856	7.71632
0.3003	-2.42267	0.56795	8.41146
0.3006	-3.83914	0.18687	8.61562
0.3009	-0.40458	-0.35193	8.0139
0.3012	0.13724	0.51528	7.98594
0.3015	-2.65342	-0.92848	7.49829
0.3018	-2.01487	-1.04829	7.91149
0.3021	-1.84848	-1.32767	8.11717
0.3024	-2.80983	-0.4644	8.04072
0.3027	-1.59317	0.52157	8.23793
0.303	-3.15942	1.07958	8.1113
0.3033	-2.04001	0.27553	7.90676
0.3036	-2.297	-0.9006	8.71775
0.3039	-1.4017	0.45992	8.73851
0.3042	-2.01217	-1.46702	8.56821
0.3045	-0.30017	-2.26128	8.29787
0.3048	-2.4389	-0.17965	8.42813
0.3051	-1.66678	-0.79407	8.38347
0.3054	0.62584	0.49375	9.08977
0.3057	-2.14953	-0.27987	9.64934
0.306	-2.7705	-0.33508	9.50948
0.3063	-1.78066	-1.12358	9.32699
0.3066	-0.59471	-0.12806	8.6582
0.3069	-0.60099	-1.5518	9.14319
0.3072	-1.24903	-0.53938	9.51252
0.3075	-2.12245	0.32753	9.0729
0.3078	-1.29753	-2.35189	9.46714
0.3081	-2.05553	-0.19606	9.34488
0.3084	-1.69559	-0.17658	8.99835
0.3087	-0.39675	0.2189	9.71343
0.309	-2.70531	-0.5501	10.0167
0.3093	-1.00473	-0.76028	9.27433
0.3096	-1.32157	-1.55845	8.63603
0.3099	-1.4572	-0.28109	9.40411
0.3102	-0.28432	-0.21873	9.34278
0.3105	-0.55848	-1.51975	8.83119
0.3108	-2.11689	-1.15416	9.15753
0.3111	-2.11697	-0.64115	9.2796
0.3114	-0.74695	-2.35437	9.70663
0.3117	-0.69037	-1.00128	9.54024
0.312	-0.8724	-1.80891	9.05596
0.3123	-2.41071	-1.39396	9.14263
0.3126	-1.50168	0.23058	8.82636
0.3129	-0.99615	-0.75462	8.12592
0.3132	-0.51228	-0.23868	7.61583
0.3135	-1.09092	-1.26438	8.19502
0.3138	-1.01536	-2.12774	8.0838
0.3141	-0.85588	-0.60525	8.2897
0.3144	-1.41733	-0.64043	8.92134
0.3147	-0.67641	-0.19833	8.67214
0.315	-0.00673	-1.73024	8.39973
0.3153	-1.56794	-0.67196	9.08617
0.3156	-2.16449	0.18432	8.99428
0.3159	-2.86039	-1.00239	8.723
0.3162	-1.74112	-0.54788	8.15438
0.3165	0.08392	-0.138	8.3794
0.3168	-0.46431	0.29115	8.48116
0.3171	-1.77747	-0.91495	8.37369
0.3174	-2.61306	0.99915	7.96842
0.3177	-2.46462	-0.94417	8.73596
0.318	-1.98772	-0.85684	8.52065
0.3183	-1.69316	0.21029	8.94458
0.3186	-1.13691	0.8204	8.90801
0.3189	-1.98303	-0.33336	8.57099
0.3192	-2.3855	-0.22016	8.28973
0.3195	-0.49061	0.78494	8.0533
0.3198	-1.91842	-0.13501	8.12856
0.3201	-1.43335	-0.41159	8.42342
0.3204	-2.78685	0.43161	7.61988
0.3207	-1.27775	1.05244	7.51134
0.321	-1.79358	1.30914	7.87312
0.3213	-2.79294	-0.4993	8.20667
0.3216	-1.42436	-0.81175	7.91784
0.3219	-2.51931	0.2312	8.33804
0.3222	-0.73844	0.94287	8.51105
0.3225	-0.69485	0.84482	8.34332
0.3228	-0.885	-0.30488	7.99498
0.3231	-0.12491	-1.01046	8.66451
0.3234	-1.03931	0.5227	9.08632
0.3237	-0.37063	1.24473	8.36244
0.324	-0.49619	-2.45867	8.60043
0.3243	-1.10923	0.02255	8.26241
0.3246	-1.99813	0.81627	8.62402
0.3249	1.62161	1.6259	8.75833
0.3252	-0.47722	-1.83684	8.60685
0.3255	-0.73154	-0.82483	9.25396
0.3258	0.95289	-0.3821	9.48874
0.3261	-1.8926	0.07437	9.44155
0.3264	-1.16984	-0.57285	9.18404
0.3267	0.09818	0.16081	9.22118
0.327	0.70982	0.32352	8.87145
0.3273	1.42708	-0.6286	9.21947
0.3276	-1.11226	-1.29175	9.14167
0.3279	-1.23885	0.25563	8.8367
0.3282	-0.75779	-0.39109	9.45341
0.3285	-0.90366	0.94478	8.82149
0.3288	-1.22748	-0.97653	9.83717
0.3291	-0.39474	-0.52847	8.50168
0.3294	-1.6893	-0.41584	8.3392
0.3297	-0.87319	0.15589	9.15011
0.33	-0.39952	-0.46751	8.24538
0.3303	0.41341	-0.61385	8.8754
0.3306	-1.01713	0.91685	8.88938
0.3309	-1.44665	0.3566	8.58773
0.3312	-0.56584	0.26811	8.23431
0.3315	-0.50177	-1.25855	8.46073
0.3318	-0.96166	0.59685	7.76678
0.3321	-1.1945	-1.56932	8.03574
0.3324	-1.05779	-0.03954	7.75975
0.3327	-0.34307	-0.36053	8.0743
0.333	-0.252	-0.06658	8.22112
0.3333	-0.77887	1.39175	8.01424
0.3336	-1.02956	-0.77012	7.8873
0.3339	-0.92606	0.51391	7.58191
0.3342	-0.34297	1.08548	7.28672
0.3345	-1.14015	-0.85291	7.84801
0.3348	-1.20196	2.46567	7.62468
0.3351	-1.40426	1.43023	7.68124
0.3354	-1.76873	-0.08772	8.08076
0.3357	-1.68129	0.94386	7.93043
0.336	-0.79002	0.22072	8.02098
0.3363	-1.43991	-1.11835	8.20757
0.3366	-0.19723	0.00693	8.13578
0.3369	-1.36252	1.23645	7.96153
0.3372	-0.74079	2.4788	8.04719
0.3375	-1.01779	0.93662	8.0165
0.3378	-0.40677	1.6872	7.38566
0.3381	-0.42782	2.00165	8.23502
0.3384	-0.747	1.00243	8.21837
0.3387	-0.83136	1.22235	8.27261
0.339	0.41711	0.68481	7.73453
0.3393	-0.24827	1.28559	7.4703
0.3396	0.53266	1.66635	7.74728
0.3399	-1.74863	1.51833	7.63473
0.3402	-3.21473	2.71836	7.91222
0.3405	-0.35793	0.9736	7.56601
0.3408	-0.99358	0.51176	8.088
0.3411	-1.33003	1.83351	8.20247
0.3414	-1.59929	0.72564	7.79071
0.3417	-1.82109	0.38224	7.41834
0.342	-1.56854	-0.13727	8.08429
0.3423	-2.3682	1.40554	7.95889
0.3426	-0.50766	0.33639	7.66368
0.3429	-0.47583	0.38808	6.92532
0.3432	-0.5399	1.67239	7.79847
0.3435	-2.34229	0.75258	6.95777
0.3438	-0.80728	0.48679	6.50785
0.3441	-1.57915	1.78759	6.93982
0.3444	-1.24929	2.49074	7.32467
0.3447	-1.47354	0.10905	7.13634
0.345	-1.95289	-0.35869	6.63635
0.3453	-2.3514	0.39343	6.83101
0.3456	-3.01221	-0.89187	6.76669
0.3459	-1.79212	1.10217	7.41071
0.3462	-2.13278	-0.0919	7.1832
0.3465	0.79758	-0.88878	7.66396
0.3468	0.17414	-0.51104	7.63647
0.3471	-1.14251	1.05634	7.43218
0.3474	0.00876	0.33074	7.82356
0.3477	-0.17244	-0.62507	7.64117
0.348	-1.0205	0.00808	7.33391
0.3483	-0.57707	0.73924	7.87261
0.3486	-0.62979	0.73907	7.43159
0.3489	-1.31207	0.13222	8.27011
0.3492	-0.00336	-0.68706	8.16085
0.3495	0.50992	-0.20044	8.81274
0.3498	-1.52864	-0.60509	8.3965
0.3501	-0.80697	-0.05567	8.01504
0.3504	-0.03257	-0.4057	8.06647
0.3507	-0.34959	0.06319	7.54664
0.351	-0.13233	0.07408	7.29106
0.3513	-1.37529	-1.15819	7.70073
0.3516	-1.92625	0.35326	7.57705
0.3519	-1.29992	-0.49967	8.08536
0.3522	-1.96798	-1.08511	7.36726
0.3525	0.11696	-0.07649	7.5314
0.3528	-0.66292	-0.25235	8.0045
0.3531	-1.76609	1.74025	7.4434
0.3534	-2.21705	-0.23748	7.87182
0.3537	-0.20942	1.09823	7.90024
0.354	-0.98448	2.62514	7.46047
0.3543	-0.05893	0.87624	8.16223
0.3546	-2.57897	0.41284	7.96652
0.3549	-0.24535	2.03057	8.55561
0.3552	-2.02508	1.40266	8.2686
0.3555	-1.86681	1.13532	8.07805
0.3558	-2.3444	1.41986	7.11089
0.3561	-3.43767	1.09877	7.24499
0.3564	-1.58675	1.11478	7.2014
0.3567	-1.74059	0.89628	7.70117
0.357	-1.72626	2.42773	7.27676
0.3573	-0.67632	2.16211	6.28309
0.3576	-1.40003	2.37308	6.62248
0.3579	-1.37087	1.73587	7.48103
0.3582	-2.8376	1.53832	7.55047
0.3585	-0.96619	1.99405	7.89552
0.3588	-2.58137	1.87762	7.3753
0.3591	-1.70624	1.35268	7.19362
0.3594	0.0971	1.94383	7.43347
0.3597	0.33513	1.82853	7.21186
0.36	0.06069	1.25217	8.20021
0.3603	-0.64425	0.55846	7.52456
0.3606	-1.91234	0.7312	7.84949
0.3609	-1.65225	2.01437	8.30089
0.3612	-1.48557	1.30141	8.48945
0.3615	-1.16775	0.9378	7.91856
0.3618	-2.75766	1.48656	8.22729
0.3621	-2.39767	1.42397	7.97132
0.3624	-1.29633	1.12608	7.94767
0.3627	-0.51494	0.69745	7.91491
0.363	-0.75808	0.60237	7.46522
0.3633	-1.03964	0.71646	8.86586
0.3636	-1.17157	0.79323	8.66128
0.3639	-1.99317	-0.52468	7.74854
0.3642	-1.46401	0.30411	8.34217
0.3645	-1.08775	1.98606	8.34641
0.3648	-0.79443	0.63209	8.24824
0.3651	-1.22769	-0.07456	8.58676
0.3654	-3.05259	1.39869	7.89871
0.3657	-1.59153	0.36348	7.5611
0.366	0.33448	1.47141	7.73832
0.3663	-0.28989	1.66209	7.34892
0.3666	0.31457	0.40643	6.95302
0.3669	0.8092	2.18825	7.69132
0.3672	-1.29534	1.36596	7.67752
0.3675	-0.45082	1.06036	8.38023
0.3678	-0.00424	0.95221	7.89888
0.3681	-1.77953	-0.44501	7.59837
0.3684	-1.10595	1.61064	7.72501
0.3687	-2.35846	1.76636	7.77274
0.369	-2.20685	0.18382	7.94314
0.3693	-2.27034	0.41634	8.28615
0.3696	-2.06287	-1.96989	8.34244
0.3699	-2.1705	-1.65316	7.53975
0.3702	-1.09056	-0.82872	7.32953
0.3705	-1.00722	-0.06729	8.2762
0.3708	-1.22444	-0.919	8.73202
0.3711	-1.86825	-1.73666	7.97001
0.3714	-1.16922	-0.40799	7.5866
0.3717	-1.17346	-0.83203	7.35491
0.372	-0.96387	-1.90564	7.68464
0.3723	-1.1462	0.59054	7.29233
0.3726	-2.05104	-1.47455	6.96683
0.3729	-0.70382	-0.31889	6.80044
0.3732	-1.05558	1.57771	6.9973
0.3735	-1.27169	0.49848	6.5243
0.3738	-0.59079	-0.95845	6.4667
0.3741	-1.29576	1.01116	6.87844
0.3744	-1.61774	0.39242	6.957
0.3747	-1.5715	-0.96713	6.58131
0.375	-0.49945	0.08572	7.3464
0.3753	0.32723	-0.0986	7.33528
0.3756	0.41262	-0.38922	7.59397
0.3759	0.24275	-0.77747	7.36664
0.3762	0.64383	0.21896	6.96173
0.3765	0.52564	-1.04257	6.69678
0.3768	1.07839	0.20746	6.11568
0.3771	0.81098	0.16568	5.88125
0.3774	0.82798	0.40699	5.97856
0.3777	0.60087	0.56736	6.04472
0.378	1.24287	-0.35872	6.30912
0.3783	0.21503	-0.97856	6.09278
0.3786	-0.66179	-1.15648	6.9256
0.3789	0.16368	-0.46981	6.55055
0.3792	-0.6186	-1.52185	6.727
0.3795	1.17367	-0.22842	7.33171
0.3798	0.38041	-0.90923	6.82659
0.3801	0.14721	0.03118	6.05119
0.3804	0.65248	-1.69646	6.13064
0.3807	0.61387	-1.04226	6.15175
0.381	0.33659	-0.40998	6.49628
0.3813	0.57326	-0.30697	6.99389
0.3816	1.8314	0.38363	6.72882
0.3819	-1.06963	-1.25742	6.96777
0.3822	0.21703	-0.07124	6.18084
0.3825	-0.84562	0.30106	5.86113
0.3828	-1.36351	-0.63039	6.19819
0.3831	-0.48204	-0.97519	6.42388
0.3834	-0.67667	-1.11663	6.29243
0.3837	-0.47526	-0.00214	6.70843
0.384	-0.05578	-0.38753	6.81163
0.3843	-0.23489	0.1222	6.83655
0.3846	0.04251	1.08158	7.22587
0.3849	1.29075	0.77608	6.72574
0.3852	0.10826	0.06856	7.20379
0.3855	-0.80522	-0.34024	6.60444
0.3858	-1.39704	0.06899	7.16968
0.3861	0.36362	0.52785	7.40603
0.3864	-1.11809	0.30415	7.05169
0.3867	-1.27978	0.88695	7.04863
0.387	1.11652	0.47428	6.98102
0.3873	-1.6525	0.69451	7.2277
0.3876	0.04608	0.06775	7.68731
0.3879	-0.89628	0.28508	7.77592
0.3882	0.36216	0.96753	7.06812
0.3885	-0.90013	0.38071	7.40301
0.3888	0.7545	0.54092	7.41867
0.3891	-0.5585	-1.11092	7.49892
0.3894	0.08579	-1.40477	7.62969
0.3897	-1.68226	-0.03826	6.68885
0.39	-1.29541	0.43088	6.28902
0.3903	-0.39906	0.15098	6.85842
0.3906	0.15138	0.48197	6.55626
0.3909	-1.56364	-1.7843	6.99728
0.3912	0.20245	-0.04654	7.32259
0.3915	-0.96897	0.60166	6.93637
0.3918	1.70879	-0.19848	6.66714
0.3921	-0.48975	0.92525	6.44653
0.3924	0.4594	-0.21359	6.51108
0.3927	1.01012	-0.2643	7.30707
0.393	0.98969	0.45545	7.81749
0.3933	0.28352	-0.28729	7.21228
0.3936	-1.21529	0.94125	7.12018
0.3939	-0.62696	-0.31464	7.08848
0.3942	-0.09564	-0.11562	7.35869
0.3945	-0.28108	-0.15142	7.31665
0.3948	-1.25832	1.6122	8.01559
0.3951	0.3562	-0.45682	7.48054
0.3954	0.44692	-1.96924	7.96856
0.3957	0.08673	-0.05951	8.18071
0.396	-0.39709	1.05722	8.39097
0.3963	0.09358	0.22448	8.0852
0.3966	0.59045	1.28341	8.12095
0.3969	0.41236	0.82117	8.17427
0.3972	-0.84018	0.23331	9.22538
0.3975	-0.15901	1.05804	8.71657
0.3978	0.77646	1.17066	8.6782
0.3981	-0.01124	1.54039	7.89543
0.3984	0.33017	0.18748	7.97698
0.3987	-0.16384	1.04572	8.37389
0.399	-0.04899	0.55154	8.165
0.3993	1.1245	0.8	7.74762
0.3996	-0.70824	1.82555	7.60106
0.3999	0.71726	0.64204	7.05602
0.4002	0.48801	0.19523	7.38507
0.4005	-0.38289	0.00367	7.05403
0.4008	0.39026	-0.4413	7.44158
0.4011	-0.34592	0.4939	7.79441
0.4014	0.72263	-0.7439	8.00185
0.4017	-0.63935	-1.23915	8.00987
0.402	0.79832	-0.09066	8.22176
0.4023	-0.10202	-0.14831	8.55602
0.4026	1.53205	-1.32062	7.87871
0.4029	1.29089	-0.71855	7.98927
0.4032	0.33603	-1.39222	8.06157
0.4035	-0.89616	-0.88503	8.20333
0.4038	1.45689	0.38707	8.67256
0.4041	0.17066	-0.25642	8.45428
0.4044	-0.90367	-1.45201	8.63803
0.4047	1.45937	0.32125	8.77171
0.405	1.16828	1.67034	8.95332
0.4053	0.64486	1.21896	8.50078
0.4056	0.37588	0.33566	8.30899
0.4059	1.53066	-0.25431	8.1677
0.4062	1.14316	0.82625	7.68771
0.4065	1.14214	0.83437	8.00873
0.4068	0.0166	0.79048	8.62074
0.4071	1.2621	0.0648	7.75034
0.4074	0.71618	2.67696	8.36086
0.4077	1.85282	-1.26437	8.28618
0.408	0.39629	-0.08999	8.42239
0.4083	0.98761	-1.0825	7.97215
0.4086	0.74863	0.52313	9.10587
0.4089	-0.1145	-0.73922	9.70458
0.4092	-0.0554	0.1609	9.29638
0.4095	2.06909	-0.03735	8.69727
0.4098	0.64905	-0.0732	8.25854
0.4101	0.23472	0.32723	8.03048
0.4104	0.10751	0.76515	8.3404
0.4107	1.23204	0.27301	8.24806
0.411	1.74707	-0.84946	8.40196
0.4113	-0.69288	-1.061	8.54369
0.4116	0.87675	-0.38721	8.49981
0.4119	0.74165	0.66413	8.51049
0.4122	0.45131	0.5312	9.0382
0.4125	0.37089	-0.67552	9.04756
0.4128	-0.60775	-0.56465	8.9254
0.4131	-0.2246	-1.42366	9.94526
0.4134	-2.3569	-0.93914	8.90682
0.4137	0.42242	0.09578	8.94225
0.414	-0.50069	-0.09483	8.73514
0.4143	1.04059	0.44932	8.92851
0.4146	-2.20382	-0.65704	9.09519
0.4149	1.26802	-0.29486	9.94693
0.4152	-0.34697	-0.5703	8.9071
0.4155	0.30266	-0.32065	9.24154
0.4158	-0.88801	-0.87764	9.67785
0.4161	-0.47338	-0.43341	9.43307
0.4164	-0.23387	0.18249	9.83079
0.4167	0.33442	-0.52481	9.42572
0.417	1.44947	-0.21775	8.90348
0.4173	2.00377	1.15053	10.4193
0.4176	0.45931	0.19062	10.0016
0.4179	0.71777	-0.64692	9.40345
0.4182	-0.33499	-1.33119	10.0003
0.4185	-0.30568	-0.88075	9.42776
0.4188	-0.07283	-1.3334	9.47841
0.4191	-0.51451	0.75681	8.88419
0.4194	-1.2355	-0.51063	8.86486
0.4197	-1.52444	-0.88116	8.83966
0.42	-0.50769	-0.13363	9.79779
0.4203	0.48927	0.04187	9.52933
0.4206	-0.75517	-0.44637	9.7793
0.4209	-0.44506	-0.91978	9.33935
0.4212	-0.23752	-0.11977	9.15722
0.4215	-2.13726	-1.33607	9.89419
0.4218	0.03081	-0.63097	9.19075
0.4221	1.6189	-0.79851	9.35362
0.4224	-0.0093	-0.97899	9.11085
0.4227	0.38039	0.23756	8.55408
0.423	0.34437	-1.07422	8.97757
0.4233	0.72798	-0.46684	8.93154
0.4236	0.55783	0.10688	8.63186
0.4239	-0.24056	-0.79451	8.72977
0.4242	-0.59388	-0.49343	8.56288
0.4245	0.61959	-0.86458	8.68635
0.4248	-0.24385	-1.57252	8.76752
0.4251	-1.15592	-1.16605	8.6999
0.4254	0.70973	0.07948	8.37398
0.4257	-0.56714	0.24837	8.47627
0.426	0.30113	-1.00027	8.22359
0.4263	0.4885	-0.92588	8.51898
0.4266	0.35744	-0.90952	9.26026
0.4269	0.60294	-0.57929	9.58452
0.4272	-0.05691	-1.67481	10.1104
0.4275	-0.29632	-0.20462	9.60683
0.4278	-0.21874	-0.77805	9.02269
0.4281	0.08488	-1.65079	9.70593
0.4284	0.51604	-1.30599	9.61757
0.4287	-0.21215	-1.74567	9.49396
0.429	0.6507	-0.88221	9.57501
0.4293	0.65679	-1.37271	9.2776
0.4296	-0.19555	-1.29099	9.10045
0.4299	0.26752	-2.36401	9.4964
0.4302	0.31953	-0.16826	9.30188
0.4305	-0.57865	-0.3898	8.77412
0.4308	0.66512	-1.57951	8.73292
0.4311	2.01699	0.34379	9.12481
0.4314	0.55571	-0.87702	9.54863
0.4317	-0.03673	-1.03173	9.07501
0.432	0.47188	-1.52851	9.44177
0.4323	0.73768	0.12212	9.43834
0.4326	0.72754	-1.83351	9.2583
0.4329	0.04929	-0.78877	9.00308
0.4332	0.29388	-0.46551	9.17745
0.4335	0.78604	-0.20894	8.76392
0.4338	0.7778	-0.84222	9.33009
0.4341	-0.25203	1.08757	9.37588
0.4344	0.83389	-2.24278	9.01254
0.4347	-0.30294	-0.57407	9.41135
0.435	0.75992	-0.71683	9.28689
0.4353	-1.21096	-0.85888	9.55967
0.4356	-0.02656	2.03368	8.81546
0.4359	-0.08692	-1.5215	8.94048
0.4362	0.36512	-0.46327	9.47727
0.4365	0.16809	0.49385	8.95786
0.4368	0.05349	-2.09314	8.84435
0.4371	-0.66823	-0.66099	9.1882
0.4374	0.21366	-2.23147	9.1424
0.4377	0.58195	0.51839	8.7868
0.438	-1.45316	-0.64593	9.03755
0.4383	-1.20807	-0.04258	8.77633
0.4386	-0.00466	-0.66328	8.81211
0.4389	-1.95805	-0.54533	8.55865
0.4392	-0.94035	-1.32472	8.4353
0.4395	-0.9281	-2.73777	8.78667
0.4398	-0.42735	-2.28599	8.82117
0.4401	-1.5674	-1.57384	8.28816
0.4404	-1.04322	-1.31734	7.20159
0.4407	-0.96061	-0.99753	7.93543
0.441	-0.76465	-0.17949	8.457
0.4413	-0.01574	-1.08559	8.07991
0.4416	-1.50843	-0.14507	8.16
0.4419	-1.03943	-1.87493	7.98371
0.4422	-0.16244	-0.62472	8.38887
0.4425	-1.04633	-0.45211	8.92272
0.4428	-0.9062	-1.46402	8.18471
0.4431	-1.2619	-0.31372	7.90207
0.4434	-1.87268	-0.01066	7.76988
0.4437	-1.28831	-0.60606	7.89092
0.444	-1.42176	0.3654	7.60026
0.4443	-1.75123	-0.95989	8.37316
0.4446	-1.73926	-0.13107	7.47156
0.4449	-1.74552	0.16555	7.21152
0.4452	-1.37636	-1.24505	7.44218
0.4455	-1.94052	-0.1951	7.06782
0.4458	-1.6104	-1.54069	6.93417
0.4461	-1.82559	-1.68718	7.5696
0.4464	-1.66616	0.14036	7.88757
0.4467	-1.73862	0.88397	7.89741
0.447	-2.09438	-2.62868	8.67684
0.4473	0.28791	-0.66128	8.46446
0.4476	-0.56763	-1.71179	7.98361
0.4479	-0.13866	-1.50213	7.76327
0.4482	-1.55953	-0.74766	7.87179
0.4485	-1.61011	0.9707	8.12897
0.4488	-0.74367	-1.2063	8.27127
0.4491	0.86209	-1.54218	8.93841
0.4494	-2.59059	-2.09483	7.54738
0.4497	-2.29182	-2.23724	7.34045
0.45	-0.18335	-1.60321	7.61513
0.4503	0.06252	-0.97735	7.38392
0.4506	-2.1498	-1.5458	6.87641
0.4509	-1.11553	-1.08521	7.3
0.4512	-0.46111	-1.05558	6.49175
0.4515	-0.02125	-1.60787	6.71346
0.4518	0.14855	-1.03923	6.52911
0.4521	-0.16376	-1.25616	6.51432
0.4524	-1.38122	-1.85796	6.16027
0.4527	-0.09798	-1.39963	6.05705
0.453	-0.81478	-1.96453	5.86639
0.4533	-2.1002	-0.88569	5.4986
0.4536	-1.5618	-1.63244	6.41572
0.4539	-2.55343	-0.8564	6.39563
0.4542	-2.26202	-1.95563	6.10748
0.4545	-0.20884	-1.19333	6.10975
0.4548	-1.42936	-1.43829	6.39042
0.4551	-1.53317	-0.59687	7.48942
0.4554	-1.28042	-1.5423	7.01197
0.4557	-0.69599	-2.87592	6.82681
0.456	-0.8776	-2.27551	7.45597
0.4563	-1.70306	-0.90581	7.80866
0.4566	-0.84278	-0.34043	7.83662
0.4569	-0.76496	-0.44461	7.93933
0.4572	-0.70748	0.31297	7.38008
0.4575	-0.21031	-1.27707	7.10377
0.4578	-1.65475	-0.90681	8.6152
0.4581	-0.41995	-0.5785	8.50238
0.4584	-0.58283	-0.97897	8.46937
0.4587	-1.27945	0.74829	7.87333
0.459	-1.29783	0.19486	8.57023
0.4593	-2.2978	0.99513	8.3001
0.4596	0.01241	-0.35442	8.61398
0.4599	-1.78065	-0.42331	8.64903
0.4602	-1.38081	-2.10768	8.68964
0.4605	-0.85842	-0.45289	8.62768
0.4608	-0.17064	-2.88741	8.59174
0.4611	-0.74438	-2.09083	9.22689
0.4614	-0.80998	-0.54106	8.94819
0.4617	0.1521	-1.61947	9.59089
0.462	0.5012	-0.49654	9.7085
0.4623	-0.45594	-1.12575	9.35579
0.4626	0.22205	-1.317	9.69379
0.4629	-0.84292	1.50244	8.97446
0.4632	1.36544	-1.29072	8.87577
0.4635	-0.77885	-0.30012	8.44471
0.4638	0.47244	-0.56491	8.10259
0.4641	1.74777	-1.35495	8.83029
0.4644	0.75624	0.43689	8.88532
0.4647	0.5075	-1.44484	8.66981
0.465	1.05285	-1.48394	8.64439
0.4653	-1.05142	-1.36199	8.91401
0.4656	0.27751	0.37172	8.57547
0.4659	-0.24188	-0.28246	8.9527
0.4662	0.65804	-1.05116	9.2418
0.4665	1.10632	0.25093	8.70828
0.4668	-0.13839	0.11899	8.17512
0.4671	-0.72602	-0.46522	9.00717
0.4674	-0.65542	0.53897	9.1951
0.4677	-0.973	-1.0778	8.591
0.468	-0.60296	-0.90728	9.14924
0.4683	-0.74116	-0.53802	9.23432
0.4686	-1.06186	0.10185	9.82786
0.4689	-0.90392	0.19224	9.69731
0.4692	-0.14638	0.64727	9.44852
0.4695	-0.09006	-1.90397	9.92117
0.4698	-1.7154	-0.97301	10.0219
0.4701	0.51721	-0.04336	9.67732
0.4704	0.36172	-0.92493	9.98209
0.4707	0.28397	-0.02749	9.85514
0.471	-0.96655	0.29607	9.76246
0.4713	-0.6822	-0.73531	9.41332
0.4716	-0.56101	0.92063	8.80401
0.4719	-0.4381	1.30709	9.6424
0.4722	0.45172	-0.26053	9.50269
0.4725	-1.06732	0.19401	8.82268
0.4728	0.61006	-0.76128	8.32604
0.4731	0.31909	-0.30874	7.94263
0.4734	-0.3357	-0.44622	8.34078
0.4737	-1.28761	-1.90312	8.60954
0.474	1.42268	-1.21133	9.03772
0.4743	0.98586	-1.99142	9.58136
0.4746	0.36779	-1.27017	9.37587
0.4749	-0.54219	-1.64804	8.96742
0.4752	0.73388	-2.68389	9.23695
0.4755	-0.60254	-0.80664	9.91304
0.4758	0.89817	-2.93477	9.88974
0.4761	-1.05858	0.13927	9.31258
0.4764	-1.03556	-0.32942	9.68368
0.4767	-0.40454	0.87806	9.68979
0.477	-0.83522	0.45573	9.26175
0.4773	-1.023	-1.93092	9.80448
0.4776	-1.86835	-2.28232	9.14095
0.4779	0.54428	-0.73779	9.41094
0.4782	-0.17184	-2.30603	9.17075
0.4785	-1.82412	-1.39528	8.65373
0.4788	-1.42003	-2.18775	8.48249
0.4791	0.33467	-2.68479	7.88345
0.4794	0.21739	-2.42473	8.25698
0.4797	0.21814	-1.10988	8.40967
0.48	1.33037	-2.26288	8.43574
0.4803	0.2273	-1.622	8.36541
0.4806	0.18195	-1.07659	8.32065
0.4809	-1.20134	-0.85605	8.86338
0.4812	0.16156	-0.44821	8.27877
0.4815	0.2496	0.99102	8.11426
0.4818	-0.00502	-1.05348	8.1395
0.4821	0.74717	-0.62333	8.61036
0.4824	0.44663	-2.27838	8.66003
0.4827	-1.25549	-1.92411	8.41351
0.483	-0.02077	-0.68648	8.61264
0.4833	-0.44196	-1.79774	8.27757
0.4836	-0.43452	-0.54956	8.16927
0.4839	-0.10757	-0.93971	8.00332
0.4842	1.12319	-0.5414	8.07612
0.4845	-0.76858	0.74438	8.31632
0.4848	0.36655	-2.33556	8.47232
0.4851	0.68012	-1.44616	8.58543
0.4854	0.4244	0.90296	7.64053
0.4857	-0.77865	-0.55441	7.88739
0.486	0.47415	1.1001	8.01629
0.4863	0.32725	-0.5163	7.48432
0.4866	0.09466	-2.23459	7.16768
0.4869	-0.64772	-1.69319	6.10184
0.4872	-1.5289	-1.29834	6.70144
0.4875	-0.67506	0.36127	6.74697
0.4878	-0.27536	-0.23663	7.56242
0.4881	0.3228	-1.00681	7.78188
0.4884	1.06805	-0.94961	6.96877
0.4887	0.79501	-0.99864	7.28993
0.489	-0.05247	-0.79591	7.20221
0.4893	0.05839	-1.06869	7.32421
0.4896	0.29492	-1.81932	7.97091
0.4899	-0.45025	-1.49236	8.05151
0.4902	0.08594	-1.05805	8.11588
0.4905	-0.03236	-0.29059	7.77898
0.4908	0.68542	-0.20888	8.02747
0.4911	-0.0162	-0.06458	8.25046
0.4914	0.86646	0.53593	7.74492
0.4917	0.28525	0.93362	8.13456
0.492	-0.64036	0.5	7.86529
0.4923	-1.14682	0.61867	8.62709
0.4926	0.23867	-0.58911	8.02994
0.4929	0.35426	0.02886	8.11365
0.4932	0.39076	-1.19376	7.35335
0.4935	0.12166	-0.45728	7.86083
0.4938	-0.67915	1.51586	7.36231
0.4941	-1.25863	0.2291	7.84892
0.4944	0.72151	0.99159	8.21687
0.4947	-2.00585	0.57546	7.5197
0.495	0.774	1.36497	7.87865
0.4953	-1.29698	1.52014	7.36667
0.4956	-1.12991	-0.12583	7.98484
0.4959	-0.04469	0.52172	8.13655
0.4962	-0.72572	1.52466	8.4332
0.4965	0.78377	1.61409	7.55432
0.4968	0.84108	1.02521	7.6364
0.4971	0.12966	2.14231	7.6176
0.4974	-1.99381	0.71666	8.12703
0.4977	-0.90217	0.30037	7.9861
0.498	-1.42775	1.56353	8.32473
0.4983	-0.66829	0.51377	8.23027
0.4986	-0.72916	1.07363	7.62396
0.4989	0.11443	-0.36104	7.33411
0.4992	-0.81639	1.08486	7.71652
0.4995	-1.13764	0.66082	6.58277
0.4998	-0.2734	0.63353	7.19258
0.5001	-0.12347	0.49976	7.78151
0.5004	-1.36811	0.6536	6.96312
0.5007	-0.1729	0.73946	6.90282
0.501	-2.17654	0.8675	6.64656
0.5013	-1.3734	2.00027	6.26812
0.5016	-1.30565	0.14098	6.36358
0.5019	-2.81204	0.23787	7.40617
0.5022	-1.33076	0.10609	7.22893
0.5025	-2.31298	-1.44269	8.06412
0.5028	-1.62502	-0.9876	7.75608
0.5031	-2.17211	-0.10468	8.51568
0.5034	-0.8228	-0.34998	8.20519
0.5037	-0.92035	-0.18831	8.34435
0.504	-1.38102	-0.07797	7.96611
0.5043	-1.10388	-1.23717	8.88165
0.5046	-1.60454	-0.28667	8.49142
0.5049	0.18346	-0.13139	8.37851
0.5052	-0.27847	-1.00309	8.51943
0.5055	0.32911	-0.10966	9.0948
0.5058	-1.09967	-0.92787	9.34075
0.5061	-0.65611	-0.19136	9.2909
0.5064	-0.4725	0.42131	9.55156
0.5067	-0.83582	0.58846	9.92616
0.507	-0.91478	-1.9594	10.2798
0.5073	-1.07773	-1.41924	10.5763
0.5076	-2.30918	-1.97505	9.48372
0.5079	-0.89216	-1.18868	9.58251
0.5082	-0.59054	-1.29714	10.2483
0.5085	-0.95504	-0.3222	9.49228
0.5088	-1.99623	-1.16249	9.01239
0.5091	-1.6305	-0.49546	9.08476
0.5094	-0.5261	-2.03336	9.134
0.5097	-1.87715	-1.96827	9.02178
0.51	-0.98533	-1.4214	9.90706
0.5103	-0.948	-1.17512	9.56204
0.5106	-1.88356	-1.78659	9.59481
0.5109	-0.46235	-1.26086	9.11398
0.5112	-0.94836	-0.3205	9.41885
0.5115	0.1431	-0.07876	9.73444
0.5118	-0.38481	-1.07226	8.7282
0.5121	-0.34919	-0.7308	9.24098
0.5124	-1.23209	-0.89235	9.33547
0.5127	-0.50836	-0.08396	9.67638
0.513	-0.42437	0.38343	9.29447
0.5133	-0.83116	0.20932	9.44168
0.5136	-0.98006	-0.71329	9.06795
0.5139	-1.28412	-0.82855	9.88619
0.5142	-0.93228	-0.45107	8.67703
0.5145	-1.06168	0.52412	9.12695
0.5148	-1.48061	-0.529	9.38716
0.5151	-0.70434	-0.54687	9.19727
0.5154	-0.54987	-0.12293	8.89746
0.5157	-0.4287	-1.13237	8.99164
0.516	-0.81092	-0.86011	9.49969
0.5163	-0.06079	1.41618	9.35846
0.5166	-0.26869	-0.21674	9.50107
0.5169	-1.18802	-0.80265	9.15479
0.5172	-1.39992	0.86817	9.31741
0.5175	-1.00861	0.46758	9.85508
0.5178	-0.21276	0.19535	9.94542
0.5181	-1.19926	-0.35229	10.1504
0.5184	-0.53187	0.69346	9.3552
0.5187	-1.06652	-0.25865	9.35481
0.519	-0.13465	-0.55055	9.49156
0.5193	0.30804	0.05702	9.60925
0.5196	-0.72902	-1.0146	9.67215
0.5199	0.76305	-0.87413	9.85343
0.5202	-1.27296	-3.33304	9.69449
0.5205	0.35634	-0.9773	9.34484
0.5208	0.12228	-1.32083	9.89436
0.5211	-1.17415	-1.54105	9.59462
0.5214	0.53489	-2.31958	9.81941
0.5217	-0.26535	-0.83179	9.85968
0.522	-0.45915	-1.26736	9.92688
0.5223	-0.23038	-0.0446	9.69596
0.5226	0.0376	-0.37542	9.18628
0.5229	-1.13949	0.2081	9.07551
0.5232	-0.01009	-0.67299	9.37947
0.5235	1.18542	-0.29837	8.97739
0.5238	1.69583	-0.72443	9.69638
0.5241	0.28932	1.3183	9.66886
0.5244	-0.17699	-0.04605	9.89712
0.5247	-0.90595	1.07363	9.57366
0.525	-1.68165	-0.37494	9.41943
0.5253	0.01072	-2.10076	10.0443
0.5256	-2.2743	-1.34255	9.94914
0.5259	-0.43735	-1.54238	8.89715
0.5262	0.09051	-0.85798	8.95354
0.5265	1.49214	-0.86498	9.09483
0.5268	0.37882	-1.25488	8.61111
0.5271	-0.13807	0.45677	8.59922
0.5274	0.37482	-0.43872	8.59438
0.5277	-0.62813	-0.59247	9.03675
0.528	-0.23101	0.19457	8.69521
0.5283	-0.5808	0.1727	8.52814
0.5286	0.49191	0.68487	8.38681
0.5289	0.02332	0.000883	8.4268
0.5292	0.000639	-0.08996	7.968
0.5295	-0.47639	-1.2383	8.0952
0.5298	-0.1365	-1.18545	8.12611
0.5301	1.34932	-1.33482	8.46941
0.5304	-0.87263	0.95803	8.29433
0.5307	-1.90786	0.0388	8.71261
0.531	-0.10536	0.43085	9.77508
0.5313	-0.44144	-1.41078	8.68124
0.5316	-0.41297	-1.00646	8.99367
0.5319	-0.68222	-1.46728	8.68693
0.5322	-1.26546	0.68777	8.83068
0.5325	-3.18071	-0.06569	8.72232
0.5328	-0.29257	-0.30074	8.28144
0.5331	-0.58277	-0.09099	8.64062
0.5334	-0.71593	-1.84182	8.34946
0.5337	-1.09323	-0.85728	8.47611
0.534	-1.63273	-1.36442	8.75096
0.5343	-2.15655	-1.80206	8.36873
0.5346	-1.77326	-1.99477	8.92328
0.5349	-2.51341	-1.59194	8.55138
0.5352	-0.82307	-0.53441	8.909
0.5355	-0.8263	-1.28029	8.58185
0.5358	-1.05846	-0.28876	8.57358
0.5361	-0.18968	-0.53856	8.45703
0.5364	0.18486	0.28552	8.62069
0.5367	0.39906	-2.48723	8.6847
0.537	-1.05719	-0.787	8.66526
0.5373	-0.03212	0.08871	9.23404
0.5376	-1.88137	-0.97979	9.21341
0.5379	-1.91294	-0.54167	8.85965
0.5382	-1.17668	-0.76905	8.44413
0.5385	-1.04846	0.2645	8.4103
0.5388	-0.55216	-1.57006	8.49059
0.5391	-1.04495	2.27214	8.44586
0.5394	-1.55661	0.13903	9.55947
0.5397	-0.69756	0.07424	9.36171
0.54	-1.60414	0.09252	9.32644
0.5403	-2.41566	0.44547	10.1376
0.5406	-0.66558	-1.65947	10.7405
0.5409	-0.44826	-1.41569	10.347
0.5412	-0.73056	-0.08648	10.5645
0.5415	-1.84767	-1.35338	9.92649
0.5418	0.79416	-2.52034	10.2677
0.5421	-1.99296	0.12276	10.1525
0.5424	-3.31046	0.30676	9.25631
0.5427	-0.79215	-0.7366	9.91941
0.543	0.49583	-0.66069	9.17051
0.5433	-1.83933	-0.08616	8.15715
0.5436	-0.26058	0.46587	8.33471
0.5439	-0.57838	-2.96641	7.81298
0.5442	-1.31307	-0.39192	8.0117
0.5445	-0.21458	1.08656	8.04842
0.5448	0.64023	-1.07688	8.10343
0.5451	-0.52637	-0.40716	7.90426
0.5454	1.30291	-0.14502	8.30387
0.5457	-0.14282	-0.94645	8.80296
0.546	1.30423	-0.59307	9.10254
0.5463	-0.74446	-0.60563	8.74234
0.5466	0.49266	0.28688	9.08062
0.5469	0.37722	0.38808	9.50138
0.5472	0.36469	-2.56489	9.27343
0.5475	-0.22647	-1.1279	9.07889
0.5478	0.78868	0.1624	8.90801
0.5481	-0.47348	-0.86456	8.87835
0.5484	-0.66247	-0.45396	9.06499
0.5487	0.04736	-0.34029	8.05857
0.549	1.51807	0.12013	8.2225
0.5493	-0.02644	-0.55871	8.29764
0.5496	-0.9665	0.05213	8.5512
0.5499	-0.75768	-0.84319	7.29931
0.5502	-0.26317	-2.09532	7.96671
0.5505	-0.48031	-0.32482	7.35196
0.5508	-1.16535	-0.77321	8.01183
0.5511	-1.27881	-0.34045	7.95238
0.5514	-1.11157	-1.18	7.96916
0.5517	-1.28566	-0.03192	8.11224
0.552	-1.59726	-0.20762	8.24658
0.5523	-1.87294	-2.05496	8.32075
0.5526	-0.63293	-0.40142	9.35627
0.5529	-1.33201	-1.15731	9.64771
0.5532	-0.61453	-1.32129	9.71627
0.5535	-1.18963	-1.16988	8.55102
0.5538	-1.04729	-1.82409	8.3094
0.5541	-0.80729	-0.90691	8.51598
0.5544	1.56003	-2.10233	8.71604
0.5547	-0.57844	-1.39611	9.06703
0.555	0.57494	-0.94559	8.72389
0.5553	-1.26419	-0.82857	8.15199
0.5556	0.67547	-0.80335	8.41514
0.5559	-2.02667	0.25928	8.55594
0.5562	-0.26611	0.45947	8.20219
0.5565	-1.33194	0.19822	7.72788
0.5568	0.91083	-1.15789	7.33621
0.5571	-2.55757	-1.35284	7.97263
0.5574	1.48722	-1.31643	7.90643
0.5577	-0.87836	-1.68062	7.06482
0.558	0.68279	-2.00091	7.38802
0.5583	-0.817	0.50101	8.33325
0.5586	-0.38246	-0.79694	8.4033
0.5589	0.36345	-0.37974	7.87592
0.5592	0.57166	-1.22186	8.34834
0.5595	1.58841	-1.12879	8.33969
0.5598	-0.83462	-2.37967	9.01374
0.5601	0.52785	-1.22156	8.54381
0.5604	1.93883	-0.42126	8.68779
0.5607	0.04649	-0.62167	9.33034
0.561	-1.13496	-2.30333	8.74761
0.5613	-0.51232	-1.69663	8.24572
0.5616	-0.13895	-0.08249	8.35047
0.5619	-1.18686	-0.68168	8.4991
0.5622	0.19873	-0.03144	8.83485
0.5625	-0.9887	-1.51998	9.42912
0.5628	-0.31604	-0.16134	9.63586
0.5631	-0.60011	0.06271	9.60515
0.5634	0.35677	-1.17733	9.86856
0.5637	-1.39535	-1.81446	9.39792
0.564	-0.22867	0.29974	10.8891
0.5643	-0.36073	-0.08969	9.98436
0.5646	-0.14856	-0.50753	9.98465
0.5649	-0.94274	-1.51271	9.66667
0.5652	-0.39225	-0.8925	10.0362
0.5655	0.09429	-0.30602	10.4325
0.5658	0.61952	-1.24968	9.70369
0.5661	0.38769	-0.56808	9.01245
0.5664	-0.81997	0.08814	9.09562
0.5667	-0.73605	0.16273	9.40309
0.567	0.88822	-0.53655	9.22835
0.5673	-1.33768	-0.24489	9.28041
0.5676	-0.22127	-0.90838	9.13125
0.5679	-0.35673	-0.26705	8.49278
0.5682	0.24575	-0.78264	9.31041
0.5685	-0.51538	-0.7183	8.72927
0.5688	-0.51866	-1.66541	8.82257
0.5691	1.07596	-1.25165	8.86621
0.5694	-0.19572	-1.10075	8.29088
0.5697	-0.20297	0.18228	8.9181
0.57	-0.69586	-2.16272	8.65073
0.5703	0.86843	-0.1251	9.129
0.5706	-0.09052	-0.09627	9.09559
0.5709	0.20828	-1.10407	9.32434
0.5712	0.06019	0.03451	9.33442
0.5715	-0.07643	0.2	9.78293
0.5718	-0.47045	0.04092	8.89951
0.5721	0.75258	-0.48153	8.89225
0.5724	0.98078	-0.44231	9.41899
0.5727	-0.39586	-1.3179	8.75082
0.573	0.26331	-0.78247	8.51351
0.5733	1.68469	-0.86814	8.66058
0.5736	0.41399	0.04782	9.27819
0.5739	0.5795	-0.36123	9.17264
0.5742	0.78345	-1.26318	9.70471
0.5745	-0.65851	-0.12028	9.15957
0.5748	-0.33231	-0.53107	9.273
0.5751	-0.70679	-0.02248	9.28817
0.5754	1.18609	-1.42308	9.02658
0.5757	1.24701	-0.53791	9.43607
0.576	-0.7958	-0.95958	9.5898
0.5763	-0.70643	-2.36993	9.0162
0.5766	-0.54342	-1.08363	8.53108
0.5769	-0.603	0.4806	8.81097
0.5772	0.40155	-0.10817	8.90371
0.5775	1.10214	-0.48739	8.8051
0.5778	0.41107	-0.05291	9.34279
0.5781	0.31497	0.23935	9.11522
0.5784	-0.8309	-0.52633	8.61518
0.5787	-0.23803	-0.34495	8.51503
0.579	-0.23226	-1.12306	8.2298
0.5793	0.15324	-0.39185	7.67554
0.5796	-0.961	-0.73718	9.1049
0.5799	-0.39144	-1.7799	9.01518
0.5802	-0.31952	-0.96953	9.23396
0.5805	0.74197	0.07175	8.75966
0.5808	0.51426	-0.07462	8.34858
0.5811	2.13204	-1.79963	8.73195
0.5814	-0.09454	-1.94565	8.93719
0.5817	-1.52025	1.08279	8.43205
0.582	-1.14078	-0.05199	8.77918
0.5823	0.82028	-0.32379	8.95625
0.5826	0.53098	-1.01431	9.58028
0.5829	-0.59013	-2.16659	8.8075
0.5832	-1.54955	0.20774	8.77851
0.5835	-0.28814	-0.17977	8.60903
0.5838	-0.86915	-0.79608	8.35875
0.5841	-0.99178	0.49733	7.87639
0.5844	-1.56684	-1.0694	7.66448
0.5847	0.79551	-0.88841	7.80168
0.585	1.79298	-1.81081	7.52907
0.5853	-0.27487	-1.0744	7.81382
0.5856	-1.02651	-0.49704	7.89087
0.5859	-0.03561	-1.63832	7.71159
0.5862	0.67726	-0.8986	7.62631
0.5865	-0.6844	-0.41359	7.2809
0.5868	-0.56179	-0.13447	8.24026
0.5871	0.87261	0.01747	7.79064
0.5874	0.25013	-0.08859	8.72177
0.5877	1.14398	-0.3364	7.51386
0.588	-0.21575	-0.23443	7.0828
0.5883	0.63795	-0.06273	7.52502
0.5886	0.57276	-0.54073	7.70797
0.5889	1.09277	-0.95762	8.0359
0.5892	0.77195	-0.94335	6.72582
0.5895	1.10111	-1.40973	7.02214
0.5898	2.09437	0.13802	6.57909
0.5901	0.14225	-1.58349	6.80947
0.5904	0.8357	-0.14358	7.2343
0.5907	-0.49507	0.09856	7.68322
0.591	-0.78498	0.18811	7.16226
0.5913	0.38382	1.75924	7.38884
0.5916	-0.48801	0.11569	7.3253
0.5919	-1.54468	-1.01311	7.17072
0.5922	0.59948	1.17399	6.76377
0.5925	-0.59338	1.39158	5.9458
0.5928	0.92947	1.26716	5.77834
0.5931	0.85914	0.23349	6.37085
0.5934	0.31237	-0.23664	6.324
0.5937	-1.14086	0.00668	5.98848
0.594	-0.55493	0.29876	6.16505
0.5943	-0.49157	0.80481	6.67076
0.5946	-1.13043	1.05673	6.5864
0.5949	-0.45621	0.89153	6.87659
0.5952	-0.36098	0.81947	6.88256
0.5955	-0.99629	0.13079	6.81515
0.5958	-1.17706	1.69563	6.1189
0.5961	-0.15856	-0.47318	6.18109
0.5964	-0.00684	1.76991	6.65313
0.5967	-1.07965	0.39171	6.06623
0.597	-0.6803	-0.56455	6.69036
0.5973	-1.99406	-0.00355	7.17788
0.5976	-0.41873	-0.08789	6.47681
0.5979	-1.65362	1.1535	6.33459
0.5982	-0.505	1.05101	6.229
0.5985	0.28978	0.86722	6.39984
0.5988	-2.41478	0.54671	6.68252
0.5991	-0.44525	-0.12702	7.45231
0.5994	-2.11584	-1.19826	6.92733
[truncated: 18,024 more rows]
