# Supplementary material for: Native globular ferritin nanopore sensor
Source: Nat Commun. 2025 Jun 6;16:5268. doi: 10.1038/s41467-025-60322-2 (PMC12144159; doi:10.1038/s41467-025-60322-2)
Supplement: Supplementary file 4 — Source Data [file 41467_2025_60322_MOESM4_ESM.zip › Source data/Figure 2.xlsx]

## Sheet: Fig 2
Hcy		Cys
Dwell time (ms)	ΔI/I0	Dwell time (ms)	ΔI/I0
25.65	0.38192	7.35	0.47988
24.95	0.35622	0.57	0.45621
2.79	0.41461	0.55	0.45055
22.08	0.38737	0.58	0.45012
4.86	0.38609	0.76	0.43355
2808.35	0.38957	69.33	0.4221
2.04	0.41352	11.33	0.4093
45.36	0.29588	15.08	0.40412
46.89	0.39426	11.11	0.39693
4.41	0.34776	127.38	0.39511
46.82	0.49071	7.63	0.39426
5.16	0.39166	5.52	0.39371
0.93	0.30134	17.44	0.38995
11.66	0.37823	28.69	0.38869
109.13	0.38567	1.56	0.38773
0.63	0.32877	24.89	0.38604
56.46	0.35953	6.66	0.38484
0.77	0.30639	3.44	0.38444
178.13	0.38937	15.62	0.38417
0.92	0.32309	22.82	0.38291
47.29	0.40593	10.95	0.38158
33.59	0.37568	11.94	0.37911
54.66	0.37766	8.43	0.3783
22.74	0.36762	14.56	0.3779
23.81	0.39842	10.91	0.37767
86.26	0.37961	40.81	0.37557
22.81	0.38476	7.28	0.37489
32.2	0.34165	7.99	0.37186
1.11	0.27362	15.36	0.37113
5.39	0.43924	6.73	0.37
0.79	0.45965	16.46	0.36935
0.9	0.3393	6.68	0.36765
11.97	0.39071	3.45	0.36591
5.2	0.37034	21	0.36277
66.28	0.38727	59.76	0.36237
53.28	0.38945	27.64	0.36134
7.12	0.36096	2.39	0.36095
12.14	0.40296	23.7	0.36029
122.88	0.40841	52.53	0.36021
17.68	0.39605	16.07	0.35755
9.52	0.39576	54.56	0.3536
52.48	0.3965	28.54	0.35168
20.03	0.38698	70.82	0.35097
1.25	0.44898	131.93	0.34899
3.85	0.36806	44.17	0.34891
81.3	0.39162	133.91	0.3481
28.57	0.39773	2.18	0.34742
77.35	0.37709	50.99	0.34685
102.85	0.38535	76.06	0.34659
1.81	0.40626	504.98	0.34651
14.06	0.38928	117.6	0.34637
2.59	0.45114	1.78	0.34554
18.03	0.36584	39.81	0.3449
43.08	0.38576	143.16	0.34468
134.29	0.39156	35.93	0.34427
39.51	0.38946	49.59	0.34423
11.61	0.40547	137.97	0.34396
59.31	0.37182	44.89	0.34372
26.99	0.38872	0.84	0.34331
1.3	0.28812	40.83	0.34316
20.76	0.55376	87.3	0.34312
15.91	0.37793	66.24	0.34308
18.37	0.37282	200.54	0.34291
407.2	0.39074	72.11	0.34072
6	0.39088	32.83	0.34031
25.61	0.39863	136.68	0.34031
3.78	0.42625	134.07	0.34021
1.99	0.31064	111.89	0.3398
73.44	0.3917	94.99	0.33933
32.02	0.42368	123.69	0.33902
46.22	0.38047	43.43	0.33856
95.13	0.37651	22.78	0.33825
29.09	0.39961	263.46	0.33782
8.27	0.37656	75.81	0.33768
31.52	0.38737	50	0.3376
117.65	0.38269	227.64	0.33742
95.11	0.38081	10.73	0.33581
4.83	0.41425	121.31	0.33553
95.58	0.4414	40.67	0.33501
110.24	0.38971	252.36	0.33468
8.76	0.37334	19.58	0.33411
109.55	0.37269	188.8	0.33408
101.86	0.39149	125.73	0.33355
44.61	0.38391	111.06	0.33296
30.81	0.39515	141.59	0.33295
32.3	0.40384	58.05	0.33291
0.8	0.32417	2.17	0.33205
35.79	0.37531	24.37	0.33192
18.53	0.35848	2.05	0.33166
32.67	0.37689	163.94	0.33133
15.63	0.40312	125.89	0.3312
14.93	0.40218	16.81	0.33106
2.48	0.44144	188.19	0.33106
65.71	0.38807	46.33	0.33103
7.69	0.43458	154.87	0.33055
34.6	0.37945	33.63	0.33051
5.43	0.37137	201.27	0.33026
14.53	0.40774	109.2	0.33009
3.26	0.45291	118.2	0.32971
2.81	0.29711	106.43	0.32941
2.44	0.39097	80.25	0.32928
6.37	0.43512	290.88	0.32923
5.43	0.25932	135.96	0.32919
14.63	0.37448	143.75	0.32904
129.57	0.38112	226.7	0.3289
92.47	0.38214	44.06	0.32842
1.52	0.31286	21.69	0.32836
1.46	0.40537	68.7	0.32822
10.85	0.42332	144.85	0.32821
113.73	0.49088	61.88	0.32812
67.85	0.3909	124.63	0.32784
13.26	0.37837	546.91	0.32783
4.56	0.39402	21.37	0.32765
29.1	0.38449	89.2	0.32756
24.81	0.39276	34.55	0.32754
3.3	0.38555	41.24	0.3275
0.88	0.32147	123.55	0.32723
34.78	0.35637	65.47	0.32653
3.63	0.46575	259.48	0.3258
145.39	0.38502	311.12	0.32573
0.99	0.27839	202.17	0.32528
8.75	0.43194	154.28	0.32523
25.19	0.40459	132.38	0.32479
86.22	0.38279	227.87	0.32474
53.94	0.39755	203.3	0.32459
85.36	0.38614	118.45	0.32439
112.85	0.40102	235.07	0.32422
4.61	0.35461	94.32	0.32409
118.22	0.38637	85.44	0.32406
2.05	0.48023	60.58	0.3239
49.66	0.37935	34.02	0.32354
33.66	0.37518	180.26	0.32341
1.91	0.35846	72.91	0.32274
13.12	0.37766	94.97	0.32253
8.74	0.3988	82.16	0.32232
43.68	0.37703	49.03	0.32206
121.16	0.39361	215.86	0.32203
0.96	0.43557	35.12	0.3204
76.97	0.39695	112.41	0.32025
79.86	0.37351	34.89	0.31917
0.76	0.35085	52.93	0.31825
27.72	0.3933	142.3	0.31812
40.29	0.37705	170.41	0.3181
2.17	0.38295	97.46	0.31796
0.59	0.4208	73.03	0.31741
29.34	0.3839	184.68	0.31711
5.55	0.26379	78.15	0.31627
84.06	0.45712	80.87	0.3162
13.71	0.41358	73.86	0.31573
30.43	0.39468	34.79	0.31511
21.56	0.38657	342.14	0.31504
61.38	0.39194	18.33	0.31319
1.28	0.36051	81.96	0.31314
0.7	0.34443	114.31	0.3131
1.83	0.29558	2.74	0.31304
25.99	0.40027	10.56	0.31241
1.32	0.46235	38.55	0.31202
41	0.40251	10.48	0.30986
18.91	0.48578	0.64	0.30586
10.31	0.44576	0.68	0.30497
31.52	0.3924	14.95	0.30454
147.99	0.48172	1.46	0.2934
8.63	0.39267	0.87	0.29197
64.6	0.39399	2.7	0.2832
25.4	0.3793	8.34	0.27838
29.51	0.47238	1.76	0.26798
33.44	0.40778	0.86	0.25768
101.72	0.39162	0.76	0.25217
3.64	0.4586	1.19	0.25169
23.94	0.39861	0.79	0.24898
2.98	0.43614	1.01	0.24468
17.64	0.37104	2.51	0.24432
12.08	0.35821	0.91	0.23772
66.52	0.38182	2.22	0.23721
1.28	0.2932
3.19	0.40017
23.37	0.44017
11.99	0.40675
34.95	0.50239
12.87	0.41702
5.68	0.42594
15.57	0.38607
0.69	0.35815
55.08	0.3884
24.68	0.39902
27.74	0.36862
4.83	0.38885
6.45	0.41682
37.49	0.39235
266.25	0.36473
6.44	0.43382
2.53	0.43229
3.52	0.37095
16.3	0.37727
2.62	0.51941
56.86	0.47687
21.6	0.37701
6.51	0.41392
263.41	0.38074
82.22	0.40486
21.95	0.40502
