# Supplementary material for: Native globular ferritin nanopore sensor
Source: Nat Commun. 2025 Jun 6;16:5268. doi: 10.1038/s41467-025-60322-2 (PMC12144159; doi:10.1038/s41467-025-60322-2)
Supplement: Supplementary file 4 — Source Data [file 41467_2025_60322_MOESM4_ESM.zip › Source data/Figure 3.xlsx]

## Sheet: Fig 3d
	Events frequency with Tris-HCl buffer (counts/5 min)	Events frequency with Mops buffer (counts/5 min)
Trace 1	109	421
Trace 2	134	464
Trace 3	124	443
Mean	122.333	442.667
Standard Deviation	12.5831	21.5019

## Sheet: Fig 3e
	Dwell time of events at pH 6 (ms)	Dwell time of events at pH 7 (ms)	Dwell time of events at pH 7.4 (ms)
Experiement 1	2.4	27.8	42.4
Experiement 2	2.5	33	47.5
Experiement 3	3.9	36.6	49.2
Mean	2.93333	32.4667	46.3667
Standard Deviation	0.83865	4.42418	3.53883

## Sheet: Fig 3j
	Events frequency at ratio of Cu2+ to Cys as 1:0.5 (counts/5 min)	Events frequency at ratio of Cu2+ to Cys as 1:1 (counts/5 min)	Events frequency at ratio of Cu2+ to Cys as 1:1.5 (counts/5 min)	Events frequency at ratio of Cu2+ to Cys as 1:2 (counts/5 min)
Experiement 1	285	463	153	30
Experiement 2	240	380	277	20
Experiement 3	272	371	231	54
Mean	265.667	404.667	220.333	34.6667
Standard Deviation	23.1589	50.7182	62.6844	17.4738
