# Supplementary material for: Native globular ferritin nanopore sensor
Source: Nat Commun. 2025 Jun 6;16:5268. doi: 10.1038/s41467-025-60322-2 (PMC12144159; doi:10.1038/s41467-025-60322-2)
Supplement: Supplementary file 4 — Source Data [file 41467_2025_60322_MOESM4_ESM.zip › Source data/Figure 4.xlsx]

## Sheet: Fig 4d
Simulaiton time (ns)	RMSD (Å)
0	0
0.0002	4.96754e-05
0.0004	0.40233
0.0006	0.63073
0.0008	0.62334
0.001	0.35881
0.0012	0.46587
0.0014	0.56468
0.0016	0.48308
0.0018	0.48414
0.002	0.46869
0.0022	0.44904
0.0024	0.48882
0.0026	0.25254
0.0028	0.45843
0.003	0.51002
0.0032	0.66273
0.0034	0.58222
0.0036	0.54331
0.0038	0.46938
0.004	0.50834
0.0042	0.56508
0.0044	0.66308
0.0046	0.7966
0.0048	0.72013
0.005	0.77618
0.0052	0.65959
0.0054	0.74235
0.0056	0.75048
0.0058	0.81514
0.006	0.77582
0.0062	0.90666
0.0064	0.78119
0.0066	0.91908
0.0068	0.76799
0.007	0.70828
0.0072	0.76631
0.0074	0.74218
0.0076	0.91965
0.0078	1.31801
0.008	1.00843
0.0082	1.25955
0.0084	1.11024
0.0086	1.28595
0.0088	1.21774
0.009	1.04904
0.0092	1.24527
0.0094	1.14502
0.0096	1.23043
0.0098	1.28946
0.01	1.2581
0.0102	1.23288
0.0104	1.30233
0.0106	1.31503
0.0108	1.16751
0.011	1.24473
0.0112	1.1857
0.0114	1.14559
0.0116	1.14539
0.0118	1.24409
0.012	1.19368
0.0122	1.20346
0.0124	1.18401
0.0126	1.21498
0.0128	1.35683
0.013	1.20761
0.0132	1.06695
0.0134	1.37153
0.0136	1.1233
0.0138	1.28197
0.014	1.21193
0.0142	1.2428
0.0144	1.17478
0.0146	1.15155
0.0148	1.28869
0.015	1.12818
0.0152	1.3357
0.0154	1.14208
0.0156	1.0851
0.0158	1.10683
0.016	1.00936
0.0162	1.17625
0.0164	1.27411
0.0166	1.10054
0.0168	1.0991
0.017	1.09713
0.0172	1.34201
0.0174	1.2558
0.0176	1.26547
0.0178	1.32572
0.018	1.09552
0.0182	1.16823
0.0184	1.17223
0.0186	1.29681
0.0188	1.23772
0.019	1.20867
0.0192	1.24686
0.0194	1.28297
0.0196	1.25651
0.0198	1.43998
0.02	1.32914
0.0202	1.19621
0.0204	1.20112
0.0206	1.19576
0.0208	1.17641
0.021	1.23701
0.0212	1.08215
0.0214	1.00984
0.0216	1.37414
0.0218	1.11674
0.022	1.19788
0.0222	1.27258
0.0224	1.22692
0.0226	1.42525
0.0228	1.33594
0.023	1.41194
0.0232	1.25819
0.0234	1.28936
0.0236	1.35074
0.0238	1.21677
0.024	1.41272
0.0242	1.2986
0.0244	1.2694
0.0246	1.24994
0.0248	1.28491
0.025	1.1209
0.0252	1.25825
0.0254	1.37543
0.0256	1.27216
0.0258	1.24597
0.026	1.15632
0.0262	1.27319
0.0264	1.33115
0.0266	1.30446
0.0268	1.23193
0.027	1.29197
0.0272	1.24007
0.0274	1.39542
0.0276	1.35678
0.0278	1.2322
0.028	1.22242
0.0282	1.39616
0.0284	1.31361
0.0286	1.2135
0.0288	1.29298
0.029	1.38907
0.0292	1.31089
0.0294	1.2089
0.0296	1.2914
0.0298	1.27161
0.03	1.29271
0.0302	1.23951
0.0304	1.33143
0.0306	1.31933
0.0308	1.32394
0.031	1.32562
0.0312	1.14708
0.0314	1.36736
0.0316	1.24499
0.0318	1.35383
0.032	1.36513
0.0322	1.34965
0.0324	1.33326
0.0326	1.27356
0.0328	1.28576
0.033	1.43495
0.0332	1.17541
0.0334	1.28305
0.0336	1.25413
0.0338	1.2457
0.034	1.28079
0.0342	1.35257
0.0344	1.37255
0.0346	1.26651
0.0348	1.26788
0.035	1.2343
0.0352	1.22044
0.0354	1.32945
0.0356	1.29314
0.0358	1.14575
0.036	1.42344
0.0362	1.34468
0.0364	1.32892
0.0366	1.349
0.0368	1.2075
0.037	1.25933
0.0372	1.41607
0.0374	1.37921
0.0376	1.20896
0.0378	1.45
0.038	1.27671
0.0382	1.18161
0.0384	1.24537
0.0386	1.29938
0.0388	1.35103
0.039	1.36588
0.0392	1.34697
0.0394	1.44471
0.0396	1.46189
0.0398	1.42243
0.04	1.41808
0.0402	1.45627
0.0404	1.36964
0.0406	1.52567
0.0408	1.43736
0.041	1.41694
0.0412	1.40997
0.0414	1.55912
0.0416	1.4575
0.0418	1.4422
0.042	1.39544
0.0422	1.51463
0.0424	1.45437
0.0426	1.46547
0.0428	1.36769
0.043	1.40921
0.0432	1.41407
0.0434	1.44713
0.0436	1.50976
0.0438	1.44796
0.044	1.48517
0.0442	1.49463
0.0444	1.47517
0.0446	1.45816
0.0448	1.45938
0.045	1.49732
0.0452	1.58801
0.0454	1.38991
0.0456	1.46679
0.0458	1.44775
0.046	1.45472
0.0462	1.45175
0.0464	1.49892
0.0466	1.55167
0.0468	1.56069
0.047	1.66589
0.0472	1.40436
0.0474	1.53019
0.0476	1.53283
0.0478	1.41569
0.048	1.38759
0.0482	1.41843
0.0484	1.46547
0.0486	1.48703
0.0488	1.48897
0.049	1.51905
0.0492	1.54545
0.0494	1.39592
0.0496	1.41898
0.0498	1.43637
0.05	1.40874
0.0502	1.50962
0.0504	1.51819
0.0506	1.5605
0.0508	1.51877
0.051	1.49923
0.0512	1.40902
0.0514	1.37908
0.0516	1.3187
0.0518	1.38136
0.052	1.28445
0.0522	1.26501
0.0524	1.30278
0.0526	1.3081
0.0528	1.38453
0.053	1.42354
0.0532	1.35995
0.0534	1.35009
0.0536	1.35653
0.0538	1.32118
0.054	1.30584
0.0542	1.47162
0.0544	1.43851
0.0546	1.3993
0.0548	1.39524
0.055	1.24657
0.0552	1.46743
0.0554	1.3988
0.0556	1.46826
0.0558	1.39394
0.056	1.35294
0.0562	1.44617
0.0564	1.4221
0.0566	1.52714
0.0568	1.4518
0.057	1.33259
0.0572	1.33249
0.0574	1.48464
0.0576	1.48373
0.0578	1.47507
0.058	1.33613
0.0582	1.56337
0.0584	1.48488
0.0586	1.49151
0.0588	1.24803
0.059	1.30263
0.0592	1.33617
0.0594	1.33734
0.0596	1.31442
0.0598	1.17198
0.06	1.24768
0.0602	1.31419
0.0604	1.07433
0.0606	1.21884
0.0608	1.3434
0.061	1.31142
0.0612	1.27631
0.0614	1.37909
0.0616	1.46015
0.0618	1.4428
0.062	1.39199
0.0622	1.41783
0.0624	1.42962
0.0626	1.40707
0.0628	1.38614
0.063	1.16511
0.0632	1.16914
0.0634	1.32062
0.0636	1.42968
0.0638	1.37566
0.064	1.43082
0.0642	1.43438
0.0644	1.3635
0.0646	1.40606
0.0648	1.38674
0.065	1.30472
0.0652	1.1363
0.0654	1.17173
0.0656	1.35925
0.0658	1.12066
0.066	1.23588
0.0662	1.43032
0.0664	1.52264
0.0666	1.43898
0.0668	1.43477
0.067	1.62908
0.0672	1.50124
0.0674	1.32965
0.0676	1.59597
0.0678	1.45521
0.068	1.45829
0.0682	1.48129
0.0684	1.6667
0.0686	1.55951
0.0688	1.48455
0.069	1.54704
0.0692	1.39971
0.0694	1.27626
0.0696	1.31647
0.0698	1.24953
0.07	1.33661
0.0702	1.33945
0.0704	1.16659
0.0706	1.34106
0.0708	1.38307
0.071	1.29178
0.0712	1.31719
0.0714	1.43152
0.0716	1.37891
0.0718	1.43014
0.072	1.44201
0.0722	1.29496
0.0724	1.20137
0.0726	1.40802
0.0728	1.43189
0.073	1.42672
0.0732	1.3014
0.0734	1.38161
0.0736	1.32177
0.0738	1.34322
0.074	1.41253
0.0742	1.31321
0.0744	1.30022
0.0746	1.311
0.0748	1.13207
0.075	1.29305
0.0752	1.25735
0.0754	1.30939
0.0756	1.25115
0.0758	1.23059
0.076	1.15919
0.0762	1.23115
0.0764	1.4057
0.0766	1.47574
0.0768	1.41768
0.077	1.26933
0.0772	1.49054
0.0774	1.48638
0.0776	1.35611
0.0778	1.23516
0.078	1.25642
0.0782	1.19688
0.0784	1.18109
0.0786	1.25646
0.0788	1.27268
0.079	1.47041
0.0792	1.50022
0.0794	1.42075
0.0796	1.31818
0.0798	1.24569
0.08	1.29121
0.0802	1.39599
0.0804	1.30839
0.0806	1.15992
0.0808	1.24665
0.081	1.34755
0.0812	1.45473
0.0814	1.345
0.0816	1.32257
0.0818	1.39535
0.082	1.12659
0.0822	1.31818
0.0824	1.26491
0.0826	1.22952
0.0828	1.37994
0.083	1.25079
0.0832	1.28843
0.0834	1.34174
0.0836	1.27855
0.0838	1.24675
0.084	1.42109
0.0842	1.37429
0.0844	1.23356
0.0846	1.47743
0.0848	1.46464
0.085	1.31173
0.0852	1.47175
0.0854	1.45392
0.0856	1.47285
0.0858	1.46589
0.086	1.39856
0.0862	1.55692
0.0864	1.50867
0.0866	1.42003
0.0868	1.49867
0.087	1.46972
0.0872	1.49131
0.0874	1.25972
0.0876	1.2486
0.0878	1.23656
0.088	1.111
0.0882	1.26167
0.0884	1.23358
0.0886	1.23027
0.0888	1.31724
0.089	1.2553
0.0892	1.25248
0.0894	1.25685
0.0896	1.20791
0.0898	1.25147
0.09	1.33562
0.0902	1.21829
0.0904	1.26824
0.0906	1.29261
0.0908	1.27903
0.091	1.38578
0.0912	1.34218
0.0914	1.20189
0.0916	1.30967
0.0918	1.2463
0.092	1.18559
0.0922	1.41737
0.0924	1.26524
0.0926	1.26595
0.0928	1.36011
0.093	1.35305
0.0932	1.24413
0.0934	1.33963
0.0936	1.30865
0.0938	1.5061
0.094	1.51139
0.0942	1.44622
0.0944	1.53466
0.0946	1.54155
0.0948	1.38011
0.095	1.45251
0.0952	1.43922
0.0954	1.45788
0.0956	1.51972
0.0958	1.27816
0.096	1.32315
0.0962	1.31922
0.0964	1.21239
0.0966	1.26671
0.0968	1.33096
0.097	1.27343
0.0972	1.22002
0.0974	1.19379
0.0976	1.29837
0.0978	1.25478
0.098	1.43918
0.0982	1.26097
0.0984	1.27343
0.0986	1.34417
0.0988	1.3173
0.099	1.38605
0.0992	1.35202
0.0994	1.25592
0.0996	1.3567
0.0998	1.1956
0.1	1.31197
0.1002	1.31406
0.1004	1.26979
0.1006	1.20631
0.1008	1.19478
0.101	1.25733
0.1012	1.32999
0.1014	1.17751
0.1016	1.19718
0.1018	1.29151
0.102	1.22323
0.1022	1.34665
0.1024	1.39493
0.1026	1.32584
0.1028	1.22769
0.103	1.30237
0.1032	1.35921
0.1034	1.23942
0.1036	1.28766
0.1038	1.38304
0.104	1.29115
0.1042	1.31417
0.1044	1.1972
0.1046	1.33816
0.1048	1.32739
0.105	1.24172
0.1052	1.21653
0.1054	1.39287
0.1056	1.28107
0.1058	1.27129
0.106	1.22193
0.1062	1.26189
0.1064	1.28643
0.1066	1.29921
0.1068	1.23754
0.107	1.21319
0.1072	1.24573
0.1074	1.37585
0.1076	1.1816
0.1078	1.22756
0.108	1.35683
0.1082	1.2101
0.1084	1.27733
0.1086	1.37363
0.1088	1.40172
0.109	1.17773
0.1092	1.26088
0.1094	1.25224
0.1096	1.20112
0.1098	1.32381
0.11	1.28756
0.1102	1.26904
0.1104	1.39643
0.1106	1.31104
0.1108	1.45755
0.111	1.23924
0.1112	1.32289
0.1114	1.27222
0.1116	1.3556
0.1118	1.23636
0.112	1.21153
0.1122	1.19283
0.1124	1.34725
0.1126	1.33636
0.1128	1.29644
0.113	1.259
0.1132	1.26751
0.1134	1.33479
0.1136	1.34998
0.1138	1.29289
0.114	1.29382
0.1142	1.30076
0.1144	1.2046
0.1146	1.30499
0.1148	1.24244
0.115	1.25653
0.1152	1.34356
0.1154	1.36055
0.1156	1.35321
0.1158	1.33117
0.116	1.26678
0.1162	1.1722
0.1164	1.26668
0.1166	1.26669
0.1168	1.32803
0.117	1.28842
0.1172	1.36818
0.1174	1.39894
0.1176	1.38669
0.1178	1.5193
0.118	1.62078
0.1182	1.60903
0.1184	1.55129
0.1186	1.51168
0.1188	1.59572
0.119	1.71022
0.1192	1.54064
0.1194	1.38446
0.1196	1.18028
0.1198	1.22155
0.12	1.25181
0.1202	1.20975
0.1204	1.2384
0.1206	1.19702
0.1208	1.31975
0.121	1.22752
0.1212	1.03891
0.1214	1.22522
0.1216	1.19116
0.1218	1.17861
0.122	1.36638
0.1222	1.3022
0.1224	1.183
0.1226	1.2901
0.1228	1.23183
0.123	1.22124
0.1232	1.26838
0.1234	1.34648
0.1236	1.17766
0.1238	1.25247
0.124	1.19447
0.1242	1.29612
0.1244	1.33847
0.1246	1.22523
0.1248	1.25386
0.125	1.11366
0.1252	1.22978
0.1254	1.163
0.1256	1.23147
0.1258	1.19442
0.126	1.18225
0.1262	1.29802
0.1264	1.33063
0.1266	1.16918
0.1268	1.31053
0.127	1.24516
0.1272	1.18519
0.1274	1.19435
0.1276	1.10218
0.1278	1.44426
0.128	1.41545
0.1282	1.51149
0.1284	1.59379
0.1286	1.53152
0.1288	1.57881
0.129	1.48591
0.1292	1.42445
0.1294	1.45061
0.1296	1.47796
0.1298	1.45454
0.13	1.53224
0.1302	1.63569
0.1304	1.38362
0.1306	1.27044
0.1308	1.18652
0.131	1.28504
0.1312	1.30012
0.1314	1.13453
0.1316	1.35796
0.1318	1.20237
0.132	1.25096
0.1322	1.34845
0.1324	1.17003
0.1326	1.43147
0.1328	1.21182
0.133	1.15988
0.1332	1.30812
0.1334	1.23123
0.1336	1.30793
0.1338	1.28438
0.134	1.39511
0.1342	1.23742
0.1344	1.16432
0.1346	1.32622
0.1348	1.3287
0.135	1.34926
0.1352	1.23161
0.1354	1.32014
0.1356	1.31965
0.1358	1.16245
0.136	1.19861
0.1362	1.23295
0.1364	1.23785
0.1366	1.28886
0.1368	1.21972
0.137	1.28036
0.1372	1.19381
0.1374	1.14335
0.1376	1.20692
0.1378	1.30727
0.138	1.25869
0.1382	1.14367
0.1384	1.24921
0.1386	1.26279
0.1388	1.07353
0.139	1.21902
0.1392	1.32657
0.1394	1.22455
0.1396	1.27967
0.1398	1.28903
0.14	1.1852
0.1402	1.23428
0.1404	1.35641
0.1406	1.30403
0.1408	1.33022
0.141	1.30773
0.1412	1.20628
0.1414	1.26947
0.1416	1.24938
0.1418	1.29323
0.142	1.31596
0.1422	1.27717
0.1424	1.31497
0.1426	1.26238
0.1428	1.30529
0.143	1.25252
0.1432	1.27212
0.1434	1.32944
0.1436	1.22591
0.1438	1.28996
0.144	1.243
0.1442	1.18598
0.1444	1.28839
0.1446	1.46246
0.1448	1.17675
0.145	1.31623
0.1452	1.31653
0.1454	1.20784
0.1456	1.30503
0.1458	1.33773
0.146	1.32175
0.1462	1.22867
0.1464	1.17945
0.1466	1.24187
0.1468	1.22571
0.147	1.24075
0.1472	1.23495
0.1474	1.32392
0.1476	1.43336
0.1478	1.5569
0.148	1.54866
0.1482	1.49737
0.1484	1.54165
0.1486	1.50469
0.1488	1.47672
0.149	1.68326
0.1492	1.58491
0.1494	1.51857
0.1496	1.50876
0.1498	1.58333
0.15	1.59067
0.1502	1.65947
0.1504	1.54698
0.1506	1.62591
0.1508	1.54134
0.151	1.51165
0.1512	1.71964
0.1514	1.51342
0.1516	1.50306
0.1518	1.55347
0.152	1.39406
0.1522	1.30212
0.1524	1.36632
0.1526	1.21958
0.1528	1.23943
0.153	1.36267
0.1532	1.2047
0.1534	1.40824
0.1536	1.31373
0.1538	1.25756
0.154	1.25997
0.1542	1.35211
0.1544	1.30393
0.1546	1.28049
0.1548	1.2236
0.155	1.20428
0.1552	1.26847
0.1554	1.25077
0.1556	1.23227
0.1558	1.22241
0.156	1.32072
0.1562	1.26894
0.1564	1.2994
0.1566	1.41608
0.1568	1.29802
0.157	1.31916
0.1572	1.35041
0.1574	1.18428
0.1576	1.29151
0.1578	1.25368
0.158	1.28674
0.1582	1.42195
0.1584	1.38298
0.1586	1.38844
0.1588	1.30523
0.159	1.2926
0.1592	1.29571
0.1594	1.32629
0.1596	1.24524
0.1598	1.36187
0.16	1.28747
0.1602	1.29217
0.1604	1.3321
0.1606	1.32116
0.1608	1.28589
0.161	1.29621
0.1612	1.31248
0.1614	1.15743
0.1616	1.26951
0.1618	1.32526
0.162	1.28892
0.1622	1.21409
0.1624	1.37699
0.1626	1.24685
0.1628	1.31554
0.163	1.29996
0.1632	1.25535
0.1634	1.21377
0.1636	1.25944
0.1638	1.15761
0.164	1.42591
0.1642	1.22087
0.1644	1.28527
0.1646	1.16914
0.1648	1.25076
0.165	1.2364
0.1652	1.25526
0.1654	1.21709
0.1656	1.34115
0.1658	1.32977
0.166	1.24121
0.1662	1.22493
0.1664	1.28006
0.1666	1.20102
0.1668	1.30271
0.167	1.27687
0.1672	1.24747
0.1674	1.3964
0.1676	1.3277
0.1678	1.26551
0.168	1.25621
0.1682	1.24204
0.1684	1.22737
0.1686	1.19325
0.1688	1.14486
0.169	1.28009
0.1692	1.17126
0.1694	1.13446
0.1696	1.27884
0.1698	1.17394
0.17	1.17781
0.1702	1.24983
0.1704	1.1418
0.1706	1.24201
0.1708	1.25647
0.171	1.18
0.1712	1.33682
0.1714	1.31366
0.1716	1.30438
0.1718	1.27465
0.172	1.3289
0.1722	1.27173
0.1724	1.21718
0.1726	1.17433
0.1728	1.33039
0.173	1.17797
0.1732	1.13609
0.1734	1.22076
0.1736	1.35452
0.1738	1.23886
0.174	1.23075
0.1742	1.10053
0.1744	1.21667
0.1746	1.28697
0.1748	1.25373
0.175	1.05997
0.1752	1.2209
0.1754	1.12296
0.1756	1.1344
0.1758	1.25673
0.176	1.18434
0.1762	1.19156
0.1764	1.26155
0.1766	1.15299
0.1768	1.21315
0.177	1.2478
0.1772	1.33755
0.1774	1.28623
0.1776	1.32632
0.1778	1.29917
0.178	1.30173
0.1782	1.28565
0.1784	1.27119
0.1786	1.31255
0.1788	1.19523
0.179	1.14727
0.1792	1.15345
0.1794	1.30515
0.1796	1.30154
0.1798	1.23455
0.18	1.18648
0.1802	1.24647
0.1804	1.10422
0.1806	1.13993
0.1808	1.19408
0.181	1.24397
0.1812	1.22152
0.1814	1.29988
0.1816	1.34329
0.1818	1.19074
0.182	1.2139
0.1822	1.23549
0.1824	1.2751
0.1826	1.2358
0.1828	1.26612
0.183	1.22826
0.1832	1.2881
0.1834	1.18846
0.1836	1.28564
0.1838	1.22991
0.184	1.22057
0.1842	1.22316
0.1844	1.2845
0.1846	1.25078
0.1848	1.27561
0.185	1.22037
0.1852	1.20762
0.1854	1.20396
0.1856	1.27472
0.1858	1.17922
0.186	1.29803
0.1862	1.23821
0.1864	1.22992
0.1866	1.18659
0.1868	1.50863
0.187	1.34048
0.1872	1.38562
0.1874	1.39714
0.1876	1.37146
0.1878	1.26427
0.188	1.28673
0.1882	1.35628
0.1884	1.33134
0.1886	1.35662
0.1888	1.29836
0.189	1.21061
0.1892	1.27734
0.1894	1.2486
0.1896	1.38915
0.1898	1.25005
0.19	1.27565
0.1902	1.28677
0.1904	1.32148
0.1906	1.18286
0.1908	1.36343
0.191	1.2773
0.1912	1.32122
0.1914	1.27903
0.1916	1.29274
0.1918	1.33866
0.192	1.09249
0.1922	1.32844
0.1924	1.3433
0.1926	1.29015
0.1928	1.23029
0.193	1.31814
0.1932	1.3646
0.1934	1.22184
0.1936	1.19204
0.1938	1.3362
0.194	1.30265
0.1942	1.23528
0.1944	1.29193
0.1946	1.33887
0.1948	1.26569
0.195	1.33565
0.1952	1.32458
0.1954	1.19919
0.1956	1.27238
0.1958	1.16697
0.196	1.26413
0.1962	1.27072
0.1964	1.23134
0.1966	1.11641
0.1968	1.19654
0.197	1.33944
0.1972	1.20536
0.1974	1.28537
0.1976	1.19537
0.1978	1.26589
0.198	1.31099
0.1982	1.28155
0.1984	1.30262
0.1986	1.15834
0.1988	1.22746
0.199	1.22017
0.1992	1.18353
0.1994	1.33663
0.1996	1.21128
0.1998	1.34862
0.2	1.21911
0.2002	1.14288
0.2004	1.14661
0.2006	1.26235
0.2008	1.31399
0.201	1.22758
0.2012	1.27287
0.2014	1.31729
0.2016	1.08878
0.2018	1.36364
0.202	1.18996
0.2022	1.28126
0.2024	1.21012
0.2026	1.21649
0.2028	1.33027
0.203	1.32302
0.2032	1.2763
0.2034	1.30905
0.2036	1.1657
0.2038	1.31439
0.204	1.24641
0.2042	1.20015
0.2044	1.16961
0.2046	1.34312
0.2048	1.1619
0.205	1.26289
0.2052	1.20831
0.2054	1.33741
0.2056	1.25769
0.2058	1.20093
0.206	1.20629
0.2062	1.26839
0.2064	1.22067
0.2066	1.19696
0.2068	1.32339
0.207	1.27821
0.2072	1.27045
0.2074	1.23692
0.2076	1.24903
0.2078	1.28366
0.208	1.1511
0.2082	1.36325
0.2084	1.23645
0.2086	1.31416
0.2088	1.38033
0.209	1.25382
0.2092	1.33281
0.2094	1.13754
0.2096	1.26603
0.2098	1.22931
0.21	1.39247
0.2102	1.2592
0.2104	1.19366
0.2106	1.33332
0.2108	1.27629
0.211	1.24508
0.2112	1.32402
0.2114	1.34666
0.2116	1.33782
0.2118	1.17701
0.212	1.27844
0.2122	1.252
0.2124	1.27913
0.2126	1.27264
0.2128	1.41255
0.213	1.2282
0.2132	1.2216
0.2134	1.32506
0.2136	1.25658
0.2138	1.27381
0.214	1.25474
0.2142	1.29724
0.2144	1.22091
0.2146	1.24139
0.2148	1.17807
0.215	1.3089
0.2152	1.27175
0.2154	1.13361
0.2156	1.31236
0.2158	1.30917
0.216	1.30991
0.2162	1.23118
0.2164	1.3256
0.2166	1.31162
0.2168	1.41435
0.217	1.34576
0.2172	1.28191
0.2174	1.27014
0.2176	1.26077
0.2178	1.30501
0.218	1.31933
0.2182	1.20197
0.2184	1.23898
0.2186	1.26099
0.2188	1.20218
0.219	1.26998
0.2192	1.24404
0.2194	1.26933
0.2196	1.22485
0.2198	1.19224
0.22	1.24371
0.2202	1.21479
0.2204	1.24254
0.2206	1.24159
0.2208	1.14932
0.221	1.23899
0.2212	1.33741
0.2214	1.29383
0.2216	1.31831
0.2218	1.25324
0.222	1.22939
0.2222	1.18968
0.2224	1.3064
0.2226	1.2504
0.2228	1.13635
0.223	1.19704
0.2232	1.2523
0.2234	1.2332
0.2236	1.04941
0.2238	1.24145
0.224	1.13429
0.2242	1.25206
0.2244	1.23845
0.2246	1.30995
0.2248	1.20678
0.225	1.25661
0.2252	1.25903
0.2254	1.29832
0.2256	1.25788
0.2258	1.24844
0.226	1.29238
0.2262	1.27203
0.2264	1.24185
0.2266	1.27355
0.2268	1.26214
0.227	1.30963
0.2272	1.20742
0.2274	1.19949
0.2276	1.09286
0.2278	1.19899
0.228	1.25628
0.2282	1.42085
0.2284	1.34417
0.2286	1.36311
0.2288	1.4392
0.229	1.34662
0.2292	1.23487
0.2294	1.33197
0.2296	1.4927
0.2298	1.36139
0.23	1.44878
0.2302	1.36396
0.2304	1.28841
0.2306	1.24851
0.2308	1.35253
0.231	1.31241
0.2312	1.37663
0.2314	1.33326
0.2316	1.38651
0.2318	1.36133
0.232	1.36144
0.2322	1.46973
0.2324	1.31084
0.2326	1.37677
0.2328	1.30716
0.233	1.28009
0.2332	1.29559
0.2334	1.2428
0.2336	1.41857
0.2338	1.32898
0.234	1.30151
0.2342	1.26387
0.2344	1.2342
0.2346	1.22653
0.2348	1.17896
0.235	1.19541
0.2352	1.32567
0.2354	1.25599
0.2356	1.30171
0.2358	1.32474
0.236	1.11081
0.2362	1.2252
0.2364	1.2819
0.2366	1.31726
0.2368	1.37854
0.237	1.31351
0.2372	1.32181
0.2374	1.35922
0.2376	1.30615
0.2378	1.22579
0.238	1.24552
0.2382	1.12296
0.2384	1.26445
0.2386	1.26713
0.2388	1.20551
0.239	1.25682
0.2392	1.14087
0.2394	1.26895
0.2396	1.30042
0.2398	1.27566
0.24	1.35534
0.2402	1.22435
0.2404	1.06969
0.2406	1.22022
0.2408	1.17857
0.241	1.26122
0.2412	1.23111
0.2414	1.2449
0.2416	1.06637
0.2418	1.22927
0.242	1.25859
0.2422	1.21002
0.2424	1.24118
0.2426	1.21036
0.2428	1.25707
0.243	1.18815
0.2432	1.13581
0.2434	1.19615
0.2436	1.19541
0.2438	1.36085
0.244	1.23091
0.2442	1.19816
0.2444	1.32152
0.2446	1.18106
0.2448	1.33298
0.245	1.26476
0.2452	1.27843
0.2454	1.27528
0.2456	1.29977
0.2458	1.28464
0.246	1.28757
0.2462	1.20792
0.2464	1.29267
0.2466	1.31344
0.2468	1.29823
0.247	1.36108
0.2472	1.25647
0.2474	1.27331
0.2476	1.29531
0.2478	1.24827
0.248	1.34625
0.2482	1.35202
0.2484	1.13196
0.2486	1.34004
0.2488	1.2053
0.249	1.32493
0.2492	1.27962
0.2494	1.20101
0.2496	1.24334
0.2498	1.29703
0.25	1.24139
0.2502	1.16638
0.2504	1.20462
0.2506	1.27699
0.2508	1.29897
0.251	1.35603
0.2512	1.11996
0.2514	1.26665
0.2516	1.29479
0.2518	1.24807
0.252	1.2911
0.2522	1.21243
0.2524	1.28722
0.2526	1.18942
0.2528	1.31591
0.253	1.17161
0.2532	1.194
0.2534	1.29498
0.2536	1.18576
0.2538	1.29149
0.254	1.32698
0.2542	1.26672
0.2544	1.24542
0.2546	1.28786
0.2548	1.16933
0.255	1.36151
0.2552	1.23492
0.2554	1.28339
0.2556	1.09875
0.2558	1.07004
0.256	1.34633
0.2562	1.12597
0.2564	1.27029
0.2566	1.05742
0.2568	1.17791
0.257	1.26104
0.2572	1.2962
0.2574	1.18244
0.2576	1.36143
0.2578	1.28229
0.258	1.23577
0.2582	1.1927
0.2584	1.20442
0.2586	1.16946
0.2588	1.18587
0.259	1.38816
0.2592	1.08476
0.2594	1.26029
0.2596	1.12775
0.2598	1.24325
0.26	1.26918
0.2602	1.16921
0.2604	1.2939
0.2606	1.16816
0.2608	1.25416
0.261	1.17522
0.2612	1.21085
0.2614	1.30377
0.2616	1.23263
0.2618	1.1556
0.262	1.29394
0.2622	1.27635
0.2624	1.18955
0.2626	1.21309
0.2628	1.29954
0.263	1.16576
0.2632	1.27506
0.2634	1.25194
0.2636	1.27835
0.2638	1.23313
0.264	1.22623
0.2642	1.31577
0.2644	1.15678
0.2646	1.20582
0.2648	1.30587
0.265	1.21524
0.2652	1.29218
0.2654	1.21969
0.2656	1.19015
0.2658	1.26036
0.266	1.16921
0.2662	1.17856
0.2664	1.09875
0.2666	1.22334
0.2668	1.20248
0.267	1.15277
0.2672	1.30044
0.2674	1.27518
0.2676	1.15665
0.2678	1.1062
0.268	1.15298
0.2682	1.11048
0.2684	1.15869
0.2686	1.20396
0.2688	1.22934
0.269	1.17397
0.2692	1.31099
0.2694	1.07121
0.2696	1.21329
0.2698	1.32643
0.27	1.23354
0.2702	1.24218
0.2704	1.28358
0.2706	1.18482
0.2708	1.2238
0.271	1.28326
0.2712	1.17181
0.2714	1.17846
0.2716	1.21034
0.2718	1.14627
0.272	1.21754
0.2722	1.14997
0.2724	1.12873
0.2726	1.03844
0.2728	1.22307
0.273	1.22961
0.2732	1.15272
0.2734	1.27013
0.2736	1.27218
0.2738	1.22068
0.274	1.10573
0.2742	1.0482
0.2744	1.23286
0.2746	1.19784
0.2748	1.22198
0.275	1.25259
0.2752	1.24497
0.2754	1.18779
0.2756	1.19829
0.2758	1.17464
0.276	1.25664
0.2762	1.12215
0.2764	1.17665
0.2766	1.24796
0.2768	1.26032
0.277	1.33833
0.2772	1.26833
0.2774	1.19669
0.2776	1.20966
0.2778	1.1162
0.278	1.38919
0.2782	1.20582
0.2784	1.13296
0.2786	1.21656
0.2788	1.22458
0.279	1.23783
0.2792	1.23296
0.2794	1.27691
0.2796	1.18942
0.2798	1.29868
0.28	1.28615
0.2802	1.49999
0.2804	1.45308
0.2806	1.47326
0.2808	1.29253
0.281	1.18196
0.2812	1.11518
0.2814	1.24265
0.2816	1.08612
0.2818	1.31314
0.282	1.13937
0.2822	1.24866
0.2824	1.30867
0.2826	1.27368
0.2828	1.24562
0.283	1.26356
0.2832	1.17111
0.2834	1.19686
0.2836	1.27666
0.2838	1.30689
0.284	1.32111
0.2842	1.20565
0.2844	1.15035
0.2846	1.25192
0.2848	1.23403
0.285	1.23573
0.2852	1.20814
0.2854	1.31814
0.2856	1.23907
0.2858	1.29888
0.286	1.24202
0.2862	1.19792
0.2864	1.16407
0.2866	1.27182
0.2868	1.25177
0.287	1.27538
0.2872	1.2482
0.2874	1.15528
0.2876	1.21455
0.2878	1.20978
0.288	1.2314
0.2882	1.32376
0.2884	1.19033
0.2886	1.16386
0.2888	1.34172
0.289	1.30899
0.2892	1.21683
0.2894	1.30051
0.2896	1.25294
0.2898	1.26577
0.29	1.26697
0.2902	1.31515
0.2904	1.35714
0.2906	1.29124
0.2908	1.21656
0.291	1.24063
0.2912	1.15321
0.2914	1.20587
0.2916	1.34477
0.2918	1.22945
0.292	1.21011
0.2922	1.23457
0.2924	1.18266
0.2926	1.31412
0.2928	1.2717
0.293	1.29199
0.2932	1.17825
0.2934	1.2064
0.2936	1.27578
0.2938	1.26505
0.294	1.13429
0.2942	1.2145
0.2944	1.14811
0.2946	1.23424
0.2948	1.32427
0.295	1.28444
0.2952	1.22865
0.2954	1.28875
0.2956	1.32229
0.2958	1.22525
0.296	1.28336
0.2962	1.29616
0.2964	1.17104
0.2966	1.27515
0.2968	1.26907
0.297	1.1948
0.2972	1.03883
0.2974	1.29344
0.2976	1.20991
0.2978	1.23218
0.298	1.27364
0.2982	1.20774
0.2984	1.14325
0.2986	1.35652
0.2988	1.35701
0.299	1.29177
0.2992	1.31234
0.2994	1.29148
0.2996	1.28431
0.2998	1.11821
0.3	1.27615
0.3002	1.29766
0.3004	1.38221
0.3006	1.23527
0.3008	1.29361
0.301	1.18141
0.3012	1.21352
0.3014	1.22596
0.3016	1.13223
0.3018	1.26616
0.302	1.32293
0.3022	1.21396
0.3024	1.13709
0.3026	1.14771
0.3028	1.32773
0.303	1.18433
0.3032	1.32525
0.3034	1.34612
0.3036	1.33978
0.3038	1.21461
0.304	1.15588
0.3042	1.33301
0.3044	1.14581
0.3046	1.20819
0.3048	1.17939
0.305	1.30196
0.3052	1.23527
0.3054	1.35248
0.3056	1.25004
0.3058	1.26233
0.306	1.29286
0.3062	1.20936
0.3064	1.25434
0.3066	1.2547
0.3068	1.22632
0.307	1.17258
0.3072	1.45665
0.3074	1.33036
0.3076	1.20627
0.3078	1.35745
0.308	1.21812
0.3082	1.21473
0.3084	1.38214
0.3086	1.2893
0.3088	1.28221
0.309	1.24875
0.3092	1.35618
0.3094	1.20092
0.3096	1.28964
0.3098	1.27882
0.31	1.39198
0.3102	1.29166
0.3104	1.28075
0.3106	1.37428
0.3108	1.3751
0.311	1.35701
0.3112	1.36148
0.3114	1.26786
0.3116	1.3269
0.3118	1.31062
0.312	1.184
0.3122	1.33376
0.3124	1.26125
0.3126	1.34221
0.3128	1.28744
0.313	1.23633
0.3132	1.34991
0.3134	1.28832
0.3136	1.36981
0.3138	1.29779
0.314	1.27735
0.3142	1.30821
0.3144	1.33466
0.3146	1.22645
0.3148	1.32652
0.315	1.30064
0.3152	1.25453
0.3154	1.18575
0.3156	1.28794
0.3158	1.38988
0.316	1.29902
0.3162	1.30978
0.3164	1.31403
0.3166	1.22054
0.3168	1.29217
0.317	1.34075
0.3172	1.20932
0.3174	1.26743
0.3176	1.44109
0.3178	1.23208
0.318	1.25276
0.3182	1.36482
0.3184	1.33049
0.3186	1.36957
0.3188	1.37747
0.319	1.2886
0.3192	1.28735
0.3194	1.32138
0.3196	1.32233
0.3198	1.33957
0.32	1.35199
0.3202	1.30528
0.3204	1.32767
0.3206	1.37059
0.3208	1.28603
0.321	1.26126
0.3212	1.2975
0.3214	1.29691
0.3216	1.27661
0.3218	1.23694
0.322	1.29251
0.3222	1.37574
0.3224	1.26602
0.3226	1.18856
0.3228	1.37016
0.323	1.24484
0.3232	1.35265
0.3234	1.32074
0.3236	1.27295
0.3238	1.21846
0.324	1.32928
0.3242	1.26094
0.3244	1.21897
0.3246	1.28255
0.3248	1.45422
0.325	1.18424
0.3252	1.28067
0.3254	1.28036
0.3256	1.31094
0.3258	1.20508
0.326	1.34915
0.3262	1.32312
0.3264	1.38863
0.3266	1.31717
0.3268	1.17858
0.327	1.34488
0.3272	1.12766
0.3274	1.36936
0.3276	1.30999
0.3278	1.34338
0.328	1.27029
0.3282	1.21489
0.3284	1.25941
0.3286	1.17841
0.3288	1.3437
0.329	1.32857
0.3292	1.27591
0.3294	1.19372
0.3296	1.39288
0.3298	1.25135
0.33	1.25267
0.3302	1.37043
0.3304	1.21368
0.3306	1.30396
0.3308	1.2905
0.331	1.21483
0.3312	1.31996
0.3314	1.31597
0.3316	1.16714
0.3318	1.05158
0.332	1.33243
0.3322	1.31936
0.3324	1.29563
0.3326	1.34859
0.3328	1.20391
0.333	1.32249
0.3332	1.28159
0.3334	1.31836
0.3336	1.25394
0.3338	1.26637
0.334	1.26198
0.3342	1.25025
0.3344	1.16869
0.3346	1.2413
0.3348	1.23765
0.335	1.28915
0.3352	1.23786
0.3354	1.0952
0.3356	1.23392
0.3358	1.23477
0.336	1.13818
0.3362	1.20943
0.3364	1.05205
0.3366	1.27915
0.3368	1.28676
0.337	1.23675
0.3372	1.29354
0.3374	1.17121
0.3376	1.35413
0.3378	1.23584
0.338	1.21207
0.3382	1.21008
0.3384	1.27405
0.3386	1.22435
0.3388	1.33823
0.339	1.21713
0.3392	1.24565
0.3394	1.12552
0.3396	1.28002
0.3398	1.25168
0.34	1.32726
0.3402	1.23062
0.3404	1.28499
0.3406	1.21897
0.3408	1.30306
0.341	1.31682
0.3412	1.06101
0.3414	1.12323
0.3416	1.22056
0.3418	1.21639
0.342	1.36131
0.3422	1.26082
0.3424	1.19918
0.3426	1.26691
0.3428	1.24348
0.343	1.35135
0.3432	1.21128
0.3434	1.22439
0.3436	1.20984
0.3438	1.08812
0.344	1.26018
0.3442	1.17499
0.3444	1.18702
0.3446	1.20087
0.3448	1.22797
0.345	1.33682
0.3452	1.1681
0.3454	1.1481
0.3456	1.12291
0.3458	1.25799
0.346	1.11685
0.3462	1.28389
0.3464	1.19546
0.3466	1.30284
0.3468	1.12218
0.347	1.10408
0.3472	1.04874
0.3474	1.14187
0.3476	1.17207
0.3478	1.20544
0.348	1.16931
0.3482	1.08018
0.3484	1.02733
0.3486	1.19769
0.3488	1.13705
0.349	1.10687
0.3492	1.07422
0.3494	0.9713
0.3496	1.22432
0.3498	0.96989
0.35	0.96827
0.3502	1.05451
0.3504	1.26256
0.3506	1.1852
0.3508	1.19353
0.351	1.28436
0.3512	1.31099
0.3514	1.28281
0.3516	1.25251
0.3518	1.20586
0.352	1.13302
0.3522	1.11191
0.3524	0.94913
0.3526	1.08515
0.3528	1.06887
0.353	1.0197
0.3532	1.07779
0.3534	0.94759
0.3536	1.1537
0.3538	1.45369
0.354	1.44225
0.3542	1.32692
0.3544	1.35686
0.3546	1.35149
0.3548	1.25959
0.355	1.20128
0.3552	1.32795
0.3554	1.34239
0.3556	1.22441
0.3558	1.33318
0.356	1.49731
0.3562	1.29257
0.3564	1.27866
0.3566	1.26418
0.3568	1.29301
0.357	1.32478
0.3572	1.14076
0.3574	1.29154
0.3576	1.31153
0.3578	1.07455
0.358	1.24418
0.3582	1.18134
0.3584	1.38821
0.3586	1.28261
0.3588	1.14956
0.359	1.28207
0.3592	1.13456
0.3594	1.3392
0.3596	1.40339
0.3598	1.32194
0.36	1.14367
0.3602	1.24294
0.3604	1.3257
0.3606	1.16007
0.3608	1.30941
0.361	1.05377
0.3612	1.41703
0.3614	1.1796
0.3616	1.30228
0.3618	1.23455
0.362	1.24333
0.3622	1.21135
0.3624	1.29497
0.3626	1.24581
0.3628	1.31894
0.363	1.1735
0.3632	1.28933
0.3634	1.30084
0.3636	1.31101
0.3638	1.25301
0.364	1.26609
0.3642	1.40652
0.3644	1.32433
0.3646	1.17702
0.3648	1.06048
0.365	1.16771
0.3652	1.16966
0.3654	1.20727
0.3656	1.10159
0.3658	1.05984
0.366	0.98173
0.3662	1.1107
0.3664	1.09649
0.3666	1.1719
0.3668	1.23812
0.367	1.22672
0.3672	1.22299
0.3674	1.16206
0.3676	1.11172
0.3678	1.18921
0.368	1.30854
0.3682	1.32042
0.3684	1.22168
0.3686	1.35621
0.3688	1.24621
0.369	1.31754
0.3692	1.45828
0.3694	1.40659
0.3696	1.23378
0.3698	1.29477
0.37	1.30885
0.3702	1.31553
0.3704	1.31269
0.3706	1.18852
0.3708	1.21399
0.371	1.10416
0.3712	1.26884
0.3714	1.37927
0.3716	1.1666
0.3718	1.3218
0.372	1.35621
0.3722	1.33389
0.3724	1.24222
0.3726	1.22799
0.3728	1.18293
0.373	1.19688
0.3732	1.27738
0.3734	1.19853
0.3736	1.30393
0.3738	1.1995
0.374	1.3403
0.3742	1.29805
0.3744	1.17021
0.3746	1.36993
0.3748	1.24956
0.375	1.37577
0.3752	1.29414
0.3754	1.32432
0.3756	1.26654
0.3758	1.43862
0.376	1.19031
0.3762	1.36221
0.3764	1.39435
0.3766	1.38836
0.3768	1.27702
0.377	1.2141
0.3772	1.27967
0.3774	1.32659
0.3776	1.33116
0.3778	1.2268
0.378	1.22732
0.3782	1.34279
0.3784	1.39318
0.3786	1.3355
0.3788	1.2318
0.379	1.32066
0.3792	1.18816
0.3794	1.35041
0.3796	1.4055
0.3798	1.44857
0.38	1.30239
0.3802	1.23013
0.3804	1.16772
0.3806	1.24717
0.3808	1.39194
0.381	1.26786
0.3812	1.3625
0.3814	1.24819
0.3816	1.37891
0.3818	1.23411
0.382	1.23262
0.3822	1.21396
0.3824	1.42557
0.3826	1.4946
0.3828	1.35924
0.383	1.26648
0.3832	1.26849
0.3834	1.30273
0.3836	1.34198
0.3838	1.29404
0.384	1.31805
0.3842	1.28436
0.3844	1.29458
0.3846	1.33009
0.3848	1.44015
0.385	1.49847
0.3852	1.42122
0.3854	1.58893
0.3856	1.57749
0.3858	1.40884
0.386	1.51072
0.3862	1.40945
0.3864	1.39217
0.3866	1.34877
0.3868	1.33609
0.387	1.21656
0.3872	1.32016
0.3874	1.38342
0.3876	1.24022
0.3878	1.30603
0.388	1.46223
0.3882	1.4623
0.3884	1.3543
0.3886	1.38561
0.3888	1.42224
0.389	1.38963
0.3892	1.46735
0.3894	1.17115
0.3896	1.33564
0.3898	1.42347
0.39	1.26163
0.3902	1.34613
0.3904	1.38204
0.3906	1.40099
0.3908	1.26741
0.391	1.40611
0.3912	1.3474
0.3914	1.29758
0.3916	1.3657
0.3918	1.42307
0.392	1.27129
0.3922	1.21882
0.3924	1.29974
0.3926	1.36445
0.3928	1.22352
0.393	1.19988
0.3932	1.28428
0.3934	1.24756
0.3936	1.28488
0.3938	1.20863
0.394	1.09496
0.3942	1.05457
0.3944	1.27181
0.3946	1.26847
0.3948	1.07435
0.395	1.01518
0.3952	1.21521
0.3954	1.28249
0.3956	1.06578
0.3958	1.05782
0.396	0.79994
0.3962	1.081
0.3964	1.0873
0.3966	1.2164
0.3968	1.14083
0.397	1.18661
0.3972	1.11477
0.3974	1.08863
0.3976	1.17286
0.3978	1.24039
0.398	1.35046
0.3982	1.26689
0.3984	1.33831
0.3986	1.48094
0.3988	1.42454
0.399	1.31791
0.3992	1.34281
0.3994	1.27302
0.3996	1.23896
[truncated: 3,002 more rows]

## Sheet: Fig 4g
Before bonding		After bonding
Length of channel (Å)	Radius of channel (Å)	Length of channel (Å)	Radius of channel (Å)
28.644	4.81688	28.644	4.81877
28.894	4.67146	28.894	4.66946
29.144	4.52909	29.144	4.53164
29.394	4.36339	29.394	4.36197
29.644	4.18714	29.644	4.19135
29.894	4.026	29.894	4.02671
30.144	3.86585	30.144	3.85653
30.394	3.71137	30.394	3.71322
30.644	3.56129	30.644	3.56871
30.894	3.43261	30.894	3.43248
31.144	3.30955	31.144	3.31004
31.394	3.19153	31.394	3.19464
31.644	3.07956	31.644	3.07987
31.894	2.96535	31.894	2.94804
32.144	2.86289	32.144	2.87334
32.394	2.78865	32.394	2.78438
32.644	2.70193	32.644	2.71158
32.894	2.63835	32.894	2.63823
33.144	2.56471	33.144	2.57383
33.394	2.52869	33.394	2.53114
33.644	2.50933	33.644	2.50555
33.894	2.50007	33.894	2.50152
34.144	2.51319	34.144	2.50954
34.394	2.53985	34.394	2.53786
34.644	2.50966	34.644	2.50735
34.894	2.47509	34.894	2.47357
35.144	2.44684	35.144	2.44662
35.394	2.44607	35.394	2.44408
35.644	2.34999	35.644	2.35354
35.894	2.23208	35.894	2.23575
36.144	2.13648	36.144	2.13766
36.394	2.04474	36.394	2.05182
36.644	1.98447	36.644	1.9773
36.894	1.93816	36.894	1.92879
37.144	1.90906	37.144	1.90574
37.394	1.86584	37.394	1.86816
37.644	1.81875	37.644	1.82295
37.894	1.80313	37.894	1.80901
38.144	1.81971	38.144	1.82451
38.394	1.82505	38.394	1.82945
38.644	1.78972	38.644	1.78685
38.894	1.77833	38.894	1.78262
39.144	1.80668	39.144	1.80996
39.394	1.87925	39.394	1.88266
39.644	1.92624	39.644	1.924
39.894	1.89646	39.894	1.90028
40.144	1.88304	40.144	1.88529
40.394	1.84729	40.394	1.84956
40.644	1.82969	40.644	1.79103
40.894	1.83998	40.894	1.73977
41.144	1.85964	41.144	1.69474
41.394	1.90024	41.394	1.62018
41.644	1.96009	41.644	1.52625
41.894	2.03644	41.894	1.45411
41.894	2.03356	41.894	1.46889
42.144	2.12319	42.144	1.26231
42.394	2.23408	42.394	1.40955
42.644	2.35081	42.644	1.49213
42.894	2.47636	42.894	1.44752
43.144	2.61981	43.144	1.47564
43.394	2.75855	43.394	1.4855
43.644	2.84042	43.644	1.52194
43.894	2.86068	43.894	1.58754
44.144	2.88699	44.144	1.68375
44.394	2.92172	44.394	1.76511
44.644	2.9735	44.644	1.87115
44.894	2.98999	44.894	1.96494
45.144	2.96984	45.144	1.98624
45.394	2.96797	45.394	1.98478
45.644	2.98543	45.644	2.01439
45.894	2.99797	45.894	2.07859
46.144	2.97013	46.144	2.1928
46.394	2.9537	46.394	2.31035
46.644	2.86078	46.644	2.43383
46.894	2.78936	46.894	2.38639
47.144	2.71221	47.144	2.27884
47.394	2.66441	47.394	2.18646
47.644	2.58649	47.644	2.11205
47.894	2.58808	47.894	2.04674
48.144	2.58842	48.144	1.99361
48.394	2.62403	48.394	1.93529
48.644	2.61843	48.644	1.93129
48.894	2.65433	48.894	1.92901
49.144	2.81385	49.144	1.93933
49.394	2.90248	49.394	1.97267
49.644	2.99858	49.644	2.02979
49.894	3.08767	49.894	2.08517
50.144	3.202	50.144	2.17752
50.394	3.30339	50.394	2.31379
50.644	3.41358	50.644	2.45133
50.894	3.54025	50.894	2.58052
51.144	3.67396	51.144	2.70786
51.394	3.82746	51.394	2.85741
51.644	3.92006	51.644	3.01181
51.894	4.01359	51.894	3.16729
52.144	4.12145	52.144	3.29853
52.394	4.24328	52.394	3.92234
52.644	4.37832	52.644	4.09442
52.894	4.50721	52.894	4.50326
53.144	4.64488	53.144	4.6627
53.394	4.78195	53.394	4.76877
53.644	4.91346	53.644	4.90296
