# Supplementary material for: Native globular ferritin nanopore sensor
Source: Nat Commun. 2025 Jun 6;16:5268. doi: 10.1038/s41467-025-60322-2 (PMC12144159; doi:10.1038/s41467-025-60322-2)
Supplement: Supplementary file 4 — Source Data [file 41467_2025_60322_MOESM4_ESM.zip › Source data/Figure 5.xlsx]

## Sheet: Fig 5
CR		CK		CF		Cys
Dwell time (ms)	ΔI/I0	Dwell time (ms)	ΔI/I0	Dwell time (ms)	ΔI/I0	Dwell time (ms)	ΔI/I0
0.83	0.24851	0.46	0.24752	20.95	0.12707	7.35	0.47988
2.83	0.25782	0.76	0.2138	2.13	0.12992	0.57	0.45621
0.55	0.26821	0.78	0.28277	24.78	0.11776	0.55	0.45055
2.25	0.26137	0.61	0.24016	9.25	0.11618	0.58	0.45012
0.86	0.2262	0.5	0.29064	8.95	0.15356	0.76	0.43355
1.16	0.28161	0.53	0.24249	2.3	0.13058	69.33	0.4221
0.57	0.24275	0.59	0.2666	4.88	0.15217	11.33	0.4093
1.83	0.25758	0.46	0.24752	0.64	0.13502	15.08	0.40412
1.4	0.28827	2.41	0.29634	1.23	0.15106	11.11	0.39693
0.62	0.26293	0.42	0.25744	7.27	0.17002	127.38	0.39511
0.72	0.27734	0.92	0.2514	1.3	0.16414	7.63	0.39426
0.8	0.27811	0.72	0.24083	7.32	0.1151	5.52	0.39371
0.76	0.2567	0.61	0.24744	4.18	0.11802	17.44	0.38995
3.02	0.28524	0.55	0.30311	3.53	0.17065	28.69	0.38869
0.77	0.22792	1.16	0.27123	1.66	0.12159	1.56	0.38773
0.51	0.25393	0.47	0.23932	11.5	0.14529	24.89	0.38604
0.67	0.25175	1.19	0.22197	1.52	0.1265	6.66	0.38484
1.11	0.24356	0.97	0.29319	9.57	0.12268	3.44	0.38444
1.56	0.26297	0.41	0.25542	5.43	0.14933	15.62	0.38417
1.01	0.23598	0.43	0.2042	11.32	0.14544	22.82	0.38291
0.8	0.235	1.17	0.31212	0.72	0.1394	10.95	0.38158
1.02	0.26763	0.59	0.24424	1.08	0.1132	11.94	0.37911
1.39	0.25679	0.51	0.23742	1.9	0.13068	8.43	0.3783
2.29	0.26257	0.58	0.27323	7.4	0.11575	14.56	0.3779
1.1	0.247	0.47	0.21316	11.46	0.12065	10.91	0.37767
0.58	0.25881	0.42	0.23027	1.36	0.21836	40.81	0.37557
0.98	0.25413	0.43	0.24811	20.53	0.13299	7.28	0.37489
2.01	0.26283	0.57	0.25502	3.19	0.18452	7.99	0.37186
0.87	0.28352	0.48	0.26611	11.39	0.12037	15.36	0.37113
17.76	0.29496	0.55	0.23093	0.99	0.26257	6.73	0.37
0.85	0.24191	0.68	0.21853	12.05	0.12005	16.46	0.36935
2.26	0.26709	0.91	0.26225	2.48	0.12858	6.68	0.36765
1.09	0.27405	0.71	0.30496	0.92	0.1953	3.45	0.36591
0.87	0.23634	0.44	0.23027	2.03	0.1208	21	0.36277
1.2	0.23319	1.21	0.2769	39.64	0.12427	59.76	0.36237
0.6	0.23785	0.59	0.28449	20.62	0.11858	27.64	0.36134
0.61	0.23325	0.44	0.24788	2.31	0.13665	2.39	0.36095
0.82	0.23533	0.44	0.2026	2.3	0.13145	23.7	0.36029
0.69	0.28135	0.7	0.25648	2	0.12476	52.53	0.36021
1.17	0.2708	1.08	0.23861	1.9	0.11969	16.07	0.35755
1.14	0.25278	1.17	0.27377	9.95	0.12915	54.56	0.3536
1.39	0.27959	0.8	0.33277	1.69	0.15975	28.54	0.35168
1.88	0.25762	0.5	0.25375	11.76	0.11605	70.82	0.35097
0.53	0.24116	0.57	0.23449	4.2	0.13111	131.93	0.34899
1.14	0.29158	0.55	0.25717	12.16	0.11998	44.17	0.34891
1.09	0.27927	0.45	0.30109	1.06	0.16448	133.91	0.3481
5.98	0.27731	0.36	0.25291	2.34	0.13387	2.18	0.34742
0.91	0.25881	0.5	0.20679	1.8	0.13025	50.99	0.34685
0.94	0.26479	0.5	0.22188	0.81	0.14115	76.06	0.34659
1.25	0.28438	0.38	0.24536	16.97	0.11601	504.98	0.34651
0.81	0.25124	0.57	0.19224	1.01	0.16188	117.6	0.34637
0.82	0.25757	0.35	0.22524	1.56	0.14969	1.78	0.34554
1.07	0.26087	0.69	0.24536	0.61	0.13604	39.81	0.3449
0.87	0.26779	0.46	0.24321	1.18	0.1291	143.16	0.34468
0.83	0.28243	0.37	0.23329	17.23	0.12092	35.93	0.34427
3.13	0.26485	1.05	0.28588	3.78	0.16057	49.59	0.34423
0.59	0.22792	0.41	0.22524	1.97	0.15901	137.97	0.34396
2.09	0.27469	0.44	0.24033	4.54	0.13553	44.89	0.34372
1.29	0.26263	0.73	0.20763	1.7	0.12508	0.84	0.34331
0.59	0.20504	0.49	0.19442	1.01	0.16629	40.83	0.34316
0.83	0.22429	0.41	0.26884	28.63	0.14328	87.3	0.34312
1.49	0.24666	0.81	0.30512	3.64	0.13475	66.24	0.34308
3.82	0.25401	0.47	0.2192	15.11	0.15252	200.54	0.34291
1.4	0.29856	0.41	0.20511	15.38	0.11998	72.11	0.34072
2.5	0.26292	0.51	0.24695	0.7	0.17603	32.83	0.34031
1.32	0.26066	0.95	0.31244	1.14	0.12371	136.68	0.34031
0.63	0.22792	0.95	0.25399	31.31	0.12402	134.07	0.34021
1.57	0.25065	0.78	0.28867	7.29	0.14588	111.89	0.3398
1.35	0.2717	1.67	0.2666	1.98	0.14282	94.99	0.33933
1.28	0.24916	0.73	0.34623	6.69	0.17645	123.69	0.33902
2.99	0.27038	0.67	0.32039	1.49	0.11216	43.43	0.33856
1.39	0.27122	1.1	0.25775	1.3	0.15641	22.78	0.33825
0.76	0.23213	0.44	0.24285	2	0.1616	263.46	0.33782
0.9	0.22153	0.49	0.25246	3.21	0.15404	75.81	0.33768
0.58	0.22554	0.47	0.24737	7.84	0.11893	50	0.3376
2.35	0.28011	0.8	0.19945	0.95	0.15933	227.64	0.33742
1.16	0.27389	0.5	0.27052	4.96	0.11361	10.73	0.33581
0.83	0.25578	0.72	0.26876	1.35	0.13919	121.31	0.33553
0.65	0.22605	0.64	0.28781	0.99	0.17221	40.67	0.33501
1.38	0.29057	0.82	0.27675	5.99	0.13752	252.36	0.33468
1.03	0.26707	0.47	0.2836	1.69	0.12415	19.58	0.33411
0.8	0.26524	0.52	0.26649	5.92	0.12031	188.8	0.33408
1.37	0.26234	0.8	0.24033	1.6	0.13788	125.73	0.33355
1.24	0.27727	0.7	0.27316	1.77	0.14551	111.06	0.33296
1	0.25109	0.52	0.29668	0.88	0.1272	141.59	0.33295
3.25	0.28696	0.57	0.24898	4.49	0.11671	58.05	0.33291
2.12	0.24714	0.59	0.29343	32.88	0.13115	2.17	0.33205
0.86	0.2651	0.8	0.27932	1.3	0.11911	24.37	0.33192
1.63	0.25763	2.37	0.30397	1.97	0.12553	2.05	0.33166
0.62	0.25778	0.46	0.21086	1	0.13373	163.94	0.33133
1.47	0.26579	0.6	0.24967	8.12	0.29775	125.89	0.3312
1.46	0.26992	0.36	0.23027	1.5	0.17279	16.81	0.33106
0.62	0.24234	0.58	0.23027	3.08	0.11652	188.19	0.33106
0.77	0.26499	1.45	0.2839	46.64	0.15018	46.33	0.33103
0.57	0.24522	0.39	0.24536	6.35	0.15304	154.87	0.33055
0.96	0.26763	1.21	0.18681	14.99	0.14795	33.63	0.33051
2.58	0.27945	0.38	0.24033	3.32	0.12281	201.27	0.33026
1.52	0.25469	0.67	0.25744	0.8	0.13534	109.2	0.33009
0.56	0.24079	0.47	0.25542	1.15	0.19844	118.2	0.32971
0.8	0.18931	0.74	0.27267	9.87	0.12323	106.43	0.32941
1.63	0.26848	1.26	0.32468	17.52	0.13425	80.25	0.32928
1.57	0.24967	0.61	0.28596	0.8	0.15759	290.88	0.32923
0.56	0.24723	0.69	0.29268	3.09	0.12323	135.96	0.32919
0.98	0.23915	0.78	0.23224	5.75	0.14147	143.75	0.32904
0.99	0.24452	0.92	0.26096	33.17	0.12133	226.7	0.3289
2.26	0.24543	0.85	0.22446	9.62	0.16127	44.06	0.32842
0.92	0.25006	1.39	0.31222	9.19	0.12551	21.69	0.32836
1.22	0.2818	1.18	0.33627	17.93	0.12009	68.7	0.32822
1.71	0.29059	0.43	0.24811	1.19	0.16239	144.85	0.32821
1.63	0.28569	0.4	0.26423	17.31	0.12694	61.88	0.32812
1.08	0.27263	0.42	0.25744	7.02	0.11584	124.63	0.32784
1.33	0.26278	0.63	0.2551	0.89	0.15548	546.91	0.32783
1.23	0.29615	0.43	0.21518	2.38	0.18981	21.37	0.32765
2.27	0.25881	0.48	0.36988	57.56	0.11755	89.2	0.32756
1.39	0.27209	0.45	0.24304	8.61	0.11804	34.55	0.32754
1.1	0.29009	1.13	0.28561	10.65	0.14426	41.24	0.3275
1.6	0.27232	0.57	0.24657	4.21	0.1167	123.55	0.32723
0.7	0.24093	0.42	0.24234	4.28	0.1239	65.47	0.32653
0.74	0.28014	0.71	0.31812	4.71	0.12588	259.48	0.3258
0.88	0.27922	0.59	0.25766	1.01	0.14864	311.12	0.32573
0.89	0.26965	0.55	0.22699	1.09	0.12869	202.17	0.32528
1.39	0.27007	0.69	0.25678	2.13	0.13933	154.28	0.32523
0.89	0.30379	0.54	0.27143	49.77	0.13013	132.38	0.32479
2.87	0.26656	0.34	0.1699	44.76	0.12951	227.87	0.32474
0.61	0.24709	1.13	0.26623	11.19	0.15808	203.3	0.32459
0.62	0.23307	0.6	0.25722	12.89	0.11731	118.45	0.32439
0.67	0.27205	0.45	0.25465	1.42	0.17075	235.07	0.32422
1.53	0.29557	3.61	0.241	3.11	0.18009	94.32	0.32409
1.04	0.25194	0.49	0.2205	1.73	0.12921	85.44	0.32406
0.67	0.26763	0.88	0.2777	17.11	0.21741	60.58	0.3239
1.78	0.24717	0.64	0.24819	4.66	0.12641	34.02	0.32354
0.86	0.25366	0.32	0.27555	1.26	0.15929	180.26	0.32341
1.06	0.27258	0.36	0.22272	31.51	0.12763	72.91	0.32274
2.53	0.28732	0.45	0.23607	20.13	0.13343	94.97	0.32253
2.03	0.27579	0.35	0.24536	0.77	0.16517	82.16	0.32232
0.95	0.20488	0.76	0.27212	6.07	0.1206	49.03	0.32206
0.64	0.24336	0.62	0.28963	17.72	0.12765	215.86	0.32203
0.67	0.26852	1.01	0.26667	1.35	0.15149	35.12	0.3204
1.34	0.27001	0.68	0.26716	9.48	0.13911	112.41	0.32025
0.95	0.26616	0.47	0.24335	4.83	0.19621	34.89	0.31917
0.85	0.22151	0.4	0.25668	0.95	0.19968	52.93	0.31825
0.78	0.24672	0.47	0.22926	12.8	0.15585	142.3	0.31812
1.13	0.25957	1.37	0.24479	2.47	0.14968	170.41	0.3181
0.88	0.26819	0.79	0.2916	21.8	0.12671	97.46	0.31796
0.71	0.23767	0.39	0.29711	14.92	0.12597	73.03	0.31741
0.58	0.22317	0.71	0.26162	1.87	0.14589	184.68	0.31711
1.52	0.27116	0.4	0.29064	0.95	0.12316	78.15	0.31627
0.54	0.22652	0.48	0.29253	8.66	0.11825	80.87	0.3162
1.37	0.28352	0.39	0.2583	7.92	0.13741	73.86	0.31573
0.88	0.24447	0.76	0.27006	45.58	0.11838	34.79	0.31511
1.25	0.26047	0.66	0.32882	7.07	0.15312	342.14	0.31504
1.36	0.28732	0.69	0.22986	5.26	0.12112	18.33	0.31319
2.44	0.27003	0.92	0.29165	4.83	0.12593	81.96	0.31314
0.57	0.24522	0.45	0.25929	1.24	0.12601	114.31	0.3131
1	0.25972	0.31	0.21518	2.73	0.12731	2.74	0.31304
0.5	0.26739	0.62	0.21518	5.88	0.14764	10.56	0.31241
0.65	0.22324	0.4	0.21895	6.9	0.12084	38.55	0.31202
1.27	0.26856	0.02	0.12462	7.89	0.1298	10.48	0.30986
0.73	0.25128	0.52	0.25442	2.93	0.3808	0.64	0.30586
1.02	0.29058	1.03	0.32189	2.63	0.19782	0.68	0.30497
1.24	0.27593	0.8	0.23027	6.39	0.20499	14.95	0.30454
1.16	0.24888	0.9	0.28231	12.11	0.12925	1.46	0.2934
2.75	0.29974	0.9	0.31146	8.42	0.13255	0.87	0.29197
2.62	0.25089	0.41	0.24872	0.8	0.16499	2.7	0.2832
1.1	0.24732	0.51	0.28031	0.81	0.1573	8.34	0.27838
0.71	0.28891	2.46	0.27484	2.2	0.11824	1.76	0.26798
1.53	0.25192	0.76	0.27006	11.22	0.12186	0.86	0.25768
2.01	0.30505	0.55	0.26242	0.95	0.13127	0.76	0.25217
4.62	0.27124	0.39	0.21949	1.45	0.14277	1.19	0.25169
0.82	0.25696	0.38	0.25542	39.22	0.12532	0.79	0.24898
0.52	0.26808	0.41	0.26549	1.18	0.17279	1.01	0.24468
1.02	0.2694	0.44	0.26045	18.54	0.15035	2.51	0.24432
1.59	0.27097	0.45	0.19428	1.83	0.13648	0.91	0.23772
0.6	0.2566	0.81	0.26877	1.41	0.156	2.22	0.23721
0.82	0.28599	0.5	0.24033	17.84	0.12536
1.02	0.28087	0.37	0.26951	1.48	0.14789
1.6	0.25953	0.76	0.31259	14.84	0.13274
0.67	0.23057	0.48	0.25102	1.83	0.12807
0.72	0.26113	0.68	0.30238	4.79	0.11799
1.4	0.27282	0.48	0.23782	7.22	0.13835
1.77	0.23921	1.13	0.24238	0.9	0.14495
0.82	0.25263	0.51	0.38835	2.51	0.21427
1.69	0.25971	0.87	0.21873	0.71	0.15177
1.05	0.24908	0.45	0.25697	2.43	0.15132
1.36	0.2891	0.49	0.2205	4.21	0.12577
1.18	0.26168	0.49	0.29508	63.2	0.22766
0.78	0.24874	0.43	0.26183	2.49	0.13836
1.07	0.2621	0.49	0.25424	14.89	0.12052
2.56	0.26129	0.51	0.23742	6.47	0.12487
0.63	0.23191	0.88	0.27555	57.16	0.12589
2.62	0.27936	1.22	0.32586	2.4	0.14938
1.17	0.24609	0.61	0.23997	1.31	0.11906
1.28	0.26492	0.8	0.28498	2.91	0.14177
2.05	0.26684	0.68	0.31328	0.58	0.19715
0.59	0.26567	0.47	0.21518	0.82	0.17603
0.75	0.2782	0.55	0.25586	8.84	0.12325
0.8	0.26653	0.49	0.30396	1.27	0.19022
0.74	0.29632	0.43	0.2289	1.83	0.14899
3.13	0.28002	0.42	0.25442	12.19	0.16209
1.27	0.25198	0.61	0.26097	2.14	0.14258
0.92	0.24594	0.77	0.22926	2.95	0.1407
0.62	0.25984	1.34	0.2791	3.61	0.12809
0.62	0.25263	0.48	0.26611	11.87	0.12512
1.05	0.266	0.45	0.25929	2.51	0.12749
4.89	0.28253	0.5	0.24536	12.01	0.12161
0.86	0.23021	0.34	0.23027	20.17	0.16305
1.16	0.31066	1.09	0.26653	27.39	0.14988
0.95	0.26812	0.55	0.24274	0.58	0.17955
0.56	0.23564	1.09	0.31161	1.06	0.12693
0.55	0.23329	0.44	0.26549	4.31	0.11989
0.61	0.28757	0.55	0.25324	1.06	0.18345
1.57	0.24003	0.56	0.18625	1.24	0.13088
0.64	0.24819	0.35	0.20511	1.51	0.15125
0.54	0.27566	0.46	0.25183	53.83	0.14411
		0.53	0.2813	1.08	0.15365
		1.23	0.27886	1.61	0.12253
		0.57	0.23932	5.92	0.1449
		0.79	0.3128	6.81	0.12236
		0.6	0.20655	0.74	0.16295
		0.61	0.23183	0.89	0.1472
		0.92	0.2524	0.77	0.15297
		0.53	0.2353	2.1	0.11499
		0.51	0.25966	3.44	0.12357
		0.5	0.25542	11.94	0.12749
		0.35	0.28561	0.67	0.16731
		0.54	0.23576	1.42	0.13724
		0.54	0.26731	1.82	0.22451
		0.61	0.24744	4.53	0.12359
		0.86	0.29232	1.46	0.15625
		0.87	0.28488	0.65	0.16955
		0.34	0.26045	2.89	0.15368
		0.98	0.27692	8.94	0.12146
		0.53	0.24824	1.69	0.13386
		0.69	0.27636	0.64	0.12071
		0.74	0.25111	6.63	0.1908
		0.69	0.32042	1.52	0.15338
		0.62	0.23731	0.9	0.13842
		0.42	0.29366	1.61	0.11528
				2.37	0.11196
				1.54	0.12667
				7.22	0.15021
				2.79	0.156
				16.31	0.12169
				2.28	0.14592
				3.35	0.12997
				6.85	0.16054
				2.56	0.1193
				17.28	0.11972
				0.61	0.17497
				0.83	0.17857
				1.33	0.13471
